# Supplementary material for: Association of the awareness of the epidemic, mental health status with mobile phone screen use time in Chinese college students during COVID-19 isolation and control
Source: PLOS Glob Public Health. 2023 Feb 8;3(2):e0001259. doi: 10.1371/journal.pgph.0001259 (PMC10021596; doi:10.1371/journal.pgph.0001259)
Supplement: S1 Data — (XLSX) [file pgph.0001259.s001.xlsx]

## Sheet: Sheet1
1、Gender	2、Age	3、major	4、Your residence belongs to () registered residence	5、How many children are there in your family	6、Relationship between you and your family	7、Single parent family or not	8、Are you in love	9、Daily mobile screen usage time () hours	10、Do you think the transmission route of novel coronavirus is	11、In your opinion, in the face of epidemic prevention and control, personal protective measures are	12、I find it difficult to keep quiet	13、I feel thirsty	14、I don't seem to feel any pleasure or comfort at all	15、I feel difficult to breathe (for example, wheezing or suffocating)	16、I find it difficult to take the initiative to start work	17、I often have allergic reactions to things	18、I feel trembling (for example, shaking hands)	19、I feel that I have expended a lot of energy	20、I'm worried about some occasions that may make me panic or make a fool of myself	21、I don't think I have anything to look forward to in the near future	22、I feel uneasy	23、I find it difficult to relax myself	24、I feel blue and depressed	25、I can't tolerate anything that prevents me from continuing my work	26、I feel like I'm going to collapse	27、I can't be enthusiastic about anything	28、I don't think I deserve to be a man	29、I find myself easily offended	30、Even when there is no obvious physical activity, I feel that my heart rhythm is abnormal	31、I feel scared for no reason	32、I feel that life is meaningless	Total pressure score	Total score of anxiety	Total score of depression	Pressure grade	Anxiety graderating	Depression grade
female	Less than 20 years old	Medical major	rural	Less than 2	normal	no	no	2	Contact transmission	Ordinary mask	Non-conformance	Sometimes in line with	Non-conformance	Non-conformance	Non-conformance	Non-conformance	Non-conformance	Non-conformance	Non-conformance	Non-conformance	Non-conformance	Non-conformance	Non-conformance	Non-conformance	Non-conformance	Non-conformance	Non-conformance	Non-conformance	Non-conformance	Non-conformance	Non-conformance	0	2	0	0	0	0
female	Less than 20 years old	Non-medical major	rural	Less than 2	great	no	no	1	Airborne transmission	Isolated at home	Sometimes in line with	Sometimes in line with	Sometimes in line with	Non-conformance	alawys in line with	Non-conformance	Non-conformance	Non-conformance	Sometimes in line with	Non-conformance	Non-conformance	Non-conformance	Sometimes in line with	Sometimes in line with	Non-conformance	Non-conformance	Non-conformance	Sometimes in line with	Non-conformance	Sometimes in line with	Non-conformance	6	6	6	0	0	0
female	Less than 20 years old	Non-medical major	rural	Less than 2	normal	no	yes	1	Airborne transmission	Isolated at home	Sometimes in line with	Sometimes in line with	Sometimes in line with	Non-conformance	Sometimes in line with	Sometimes in line with	Non-conformance	Non-conformance	often in line with	Sometimes in line with	Sometimes in line with	Sometimes in line with	Sometimes in line with	Sometimes in line with	Non-conformance	Sometimes in line with	Non-conformance	Non-conformance	Non-conformance	Non-conformance	Non-conformance	10	6	10	0	0	1
female	Less than 20 years old	Non-medical major	rural	Less than 2	great	no	yes	2	Contact transmission	Hand washing and disinfection	Non-conformance	Non-conformance	Non-conformance	Non-conformance	Non-conformance	Sometimes in line with	Non-conformance	Non-conformance	Sometimes in line with	Non-conformance	Non-conformance	Non-conformance	Non-conformance	Non-conformance	Non-conformance	Non-conformance	Non-conformance	Non-conformance	Non-conformance	Non-conformance	Non-conformance	2	2	0	0	0	0
female	Less than 20 years old	Non-medical major	urban	Less than 2	great	no	no	3	aerosol transmission	N95 mask	Non-conformance	Non-conformance	Non-conformance	Non-conformance	Non-conformance	Non-conformance	Non-conformance	Non-conformance	Non-conformance	Non-conformance	Non-conformance	Non-conformance	Non-conformance	Non-conformance	Non-conformance	Non-conformance	Non-conformance	Non-conformance	Non-conformance	Non-conformance	Non-conformance	0	0	0	0	0	0
female	Less than 20 years old	Non-medical major	rural	More than 2	great	no	yes	2	Contact transmission	Isolated at home	Non-conformance	Non-conformance	Non-conformance	Non-conformance	Non-conformance	Non-conformance	Non-conformance	Non-conformance	Non-conformance	Non-conformance	Non-conformance	Non-conformance	Non-conformance	Non-conformance	Sometimes in line with	Non-conformance	Non-conformance	Non-conformance	Non-conformance	Non-conformance	Non-conformance	0	2	0	0	0	0
female	Less than 20 years old	Medical major	rural	Less than 2	normal	no	no	1	Airborne transmission	Isolated at home	Non-conformance	Non-conformance	Non-conformance	Non-conformance	Non-conformance	Non-conformance	Non-conformance	Non-conformance	Non-conformance	Non-conformance	Non-conformance	Non-conformance	Non-conformance	Non-conformance	Non-conformance	Non-conformance	Non-conformance	Non-conformance	Non-conformance	Non-conformance	Non-conformance	0	0	0	0	0	0
female	Less than 20 years old	Non-medical major	rural	Less than 2	great	no	no	1	Airborne transmission	Isolated at home	Sometimes in line with	Sometimes in line with	Often in line with	Non-conformance	alawys in line with	Non-conformance	Non-conformance	Non-conformance	Non-conformance	Non-conformance	Non-conformance	Non-conformance	Non-conformance	Non-conformance	Non-conformance	Non-conformance	Non-conformance	Non-conformance	Non-conformance	Non-conformance	Non-conformance	2	2	10	0	0	1
female	Less than 20 years old	Medical major	urban	Less than 2	great	no	no	3	aerosol transmission	Ordinary mask	Non-conformance	Non-conformance	Non-conformance	Non-conformance	Non-conformance	Non-conformance	Non-conformance	Non-conformance	Non-conformance	Non-conformance	Non-conformance	Non-conformance	Non-conformance	Non-conformance	Non-conformance	Non-conformance	Non-conformance	Non-conformance	Non-conformance	Non-conformance	Non-conformance	0	0	0	0	0	0
male	More than 20 years old	Non-medical major	rural	Less than 2	normal	no	no	2	Contact transmission	Isolated at home	Sometimes in line with	Sometimes in line with	Sometimes in line with	Non-conformance	Sometimes in line with	Sometimes in line with	Non-conformance	Sometimes in line with	Sometimes in line with	Sometimes in line with	Non-conformance	Sometimes in line with	Sometimes in line with	Sometimes in line with	Sometimes in line with	Non-conformance	Non-conformance	Non-conformance	Non-conformance	Non-conformance	Non-conformance	10	6	8	0	0	0
female	Less than 20 years old	Non-medical major	rural	Less than 2	normal	no	no	2	Contact transmission	Ordinary mask	Non-conformance	Sometimes in line with	Non-conformance	Sometimes in line with	Non-conformance	Non-conformance	Non-conformance	Non-conformance	Non-conformance	Non-conformance	Non-conformance	Non-conformance	Non-conformance	Non-conformance	Non-conformance	Non-conformance	Non-conformance	Non-conformance	Sometimes in line with	Non-conformance	Non-conformance	0	6	0	0	0	0
female	Less than 20 years old	Non-medical major	rural	More than 2	normal	no	yes	2	Contact transmission	Isolated at home	Sometimes in line with	Sometimes in line with	Sometimes in line with	Sometimes in line with	Non-conformance	Sometimes in line with	Non-conformance	Non-conformance	Non-conformance	Non-conformance	Sometimes in line with	Sometimes in line with	Sometimes in line with	Sometimes in line with	Sometimes in line with	always in line with	Non-conformance	Non-conformance	Sometimes in line with	Non-conformance	always in line with	10	8	8	0	1	0
female	Less than 20 years old	Non-medical major	rural	Less than 2	normal	no	no	3	Airborne transmission	Isolated at home	Sometimes in line with	Non-conformance	Non-conformance	Non-conformance	Non-conformance	Non-conformance	Non-conformance	Sometimes in line with	Sometimes in line with	Non-conformance	Sometimes in line with	Sometimes in line with	Sometimes in line with	Sometimes in line with	Non-conformance	Non-conformance	Non-conformance	Non-conformance	Non-conformance	Sometimes in line with	Non-conformance	10	4	2	0	0	0
female	Less than 20 years old	Non-medical major	rural	Less than 2	great	no	no	3	Airborne transmission	Isolated at home	Sometimes in line with	Sometimes in line with	Non-conformance	Non-conformance	Non-conformance	Sometimes in line with	Non-conformance	Sometimes in line with	Sometimes in line with	Non-conformance	Non-conformance	Non-conformance	Non-conformance	Non-conformance	Non-conformance	Non-conformance	Non-conformance	Non-conformance	Non-conformance	Non-conformance	Non-conformance	6	4	0	0	0	0
female	Less than 20 years old	Non-medical major	urban	Less than 2	great	no	yes	2	Airborne transmission	Isolated at home	Non-conformance	Non-conformance	Non-conformance	Non-conformance	Non-conformance	Non-conformance	Non-conformance	Non-conformance	Non-conformance	Non-conformance	Non-conformance	Non-conformance	Non-conformance	Non-conformance	Non-conformance	Non-conformance	Non-conformance	Non-conformance	Non-conformance	Non-conformance	Non-conformance	0	0	0	0	0	0
male	More than 20 years old	Non-medical major	rural	More than 2	normal	no	no	1	Contact transmission	Isolated at home	Sometimes in line with	Sometimes in line with	Sometimes in line with	Sometimes in line with	Sometimes in line with	Sometimes in line with	Non-conformance	often in line with	Sometimes in line with	Sometimes in line with	Sometimes in line with	Sometimes in line with	Sometimes in line with	often in line with	Non-conformance	Non-conformance	Non-conformance	Non-conformance	Sometimes in line with	Non-conformance	Non-conformance	16	8	8	1	1	0
female	Less than 20 years old	Non-medical major	rural	More than 2	great	no	no	2	aerosol transmission	Isolated at home	Non-conformance	Non-conformance	Non-conformance	Non-conformance	Non-conformance	Non-conformance	Non-conformance	Non-conformance	Non-conformance	Non-conformance	Non-conformance	Non-conformance	Non-conformance	Non-conformance	Non-conformance	Non-conformance	Non-conformance	Non-conformance	Non-conformance	Non-conformance	Non-conformance	0	0	0	0	0	0
female	Less than 20 years old	Non-medical major	urban	Less than 2	normal	no	no	1	Contact transmission	Isolated at home	Non-conformance	Non-conformance	Non-conformance	Non-conformance	Non-conformance	Non-conformance	Non-conformance	Non-conformance	Non-conformance	Non-conformance	Non-conformance	Non-conformance	Non-conformance	Non-conformance	Non-conformance	Non-conformance	Non-conformance	Non-conformance	Non-conformance	Non-conformance	Non-conformance	0	0	0	0	0	0
female	Less than 20 years old	Non-medical major	rural	More than 2	great	no	yes	2	Contact transmission	Ordinary mask	Non-conformance	Non-conformance	Sometimes in line with	Non-conformance	Sometimes in line with	Non-conformance	Non-conformance	Non-conformance	Sometimes in line with	Non-conformance	Non-conformance	Non-conformance	Sometimes in line with	Non-conformance	Sometimes in line with	Sometimes in line with	Non-conformance	Sometimes in line with	Non-conformance	Non-conformance	Non-conformance	2	4	8	0	0	0
female	Less than 20 years old	Non-medical major	urban	Less than 2	great	no	no	2	Airborne transmission	Isolated at home	Non-conformance	Non-conformance	Non-conformance	Non-conformance	Non-conformance	Non-conformance	Non-conformance	Non-conformance	Non-conformance	Non-conformance	Non-conformance	Non-conformance	Non-conformance	Non-conformance	Non-conformance	Non-conformance	Non-conformance	Non-conformance	Non-conformance	Non-conformance	Non-conformance	0	0	0	0	0	0
male	Less than 20 years old	Non-medical major	urban	Less than 2	great	no	no	1	Airborne transmission	Isolated at home	Non-conformance	Sometimes in line with	Sometimes in line with	Non-conformance	Non-conformance	Non-conformance	Non-conformance	Sometimes in line with	Non-conformance	Sometimes in line with	Sometimes in line with	Non-conformance	Non-conformance	always in line with	Non-conformance	Non-conformance	Non-conformance	Non-conformance	Non-conformance	Non-conformance	Sometimes in line with	10	2	6	0	0	0
female	Less than 20 years old	Non-medical major	rural	Less than 2	great	no	no	3	Airborne transmission	Isolated at home	Sometimes in line with	Non-conformance	Non-conformance	Non-conformance	Non-conformance	Non-conformance	Non-conformance	Non-conformance	Sometimes in line with	Non-conformance	Non-conformance	Non-conformance	Sometimes in line with	Sometimes in line with	Non-conformance	Non-conformance	Non-conformance	Sometimes in line with	Non-conformance	Non-conformance	Non-conformance	6	2	2	0	0	0
female	Less than 20 years old	Medical major	urban	Less than 2	normal	no	yes	2	Airborne transmission	Isolated at home	Non-conformance	Sometimes in line with	Non-conformance	Non-conformance	Sometimes in line with	Non-conformance	Non-conformance	Non-conformance	Non-conformance	Non-conformance	Non-conformance	Non-conformance	Non-conformance	Non-conformance	Non-conformance	Non-conformance	Non-conformance	Non-conformance	Non-conformance	Non-conformance	Non-conformance	0	2	2	0	0	0
male	More than 20 years old	Non-medical major	rural	Less than 2	great	no	no	1	Airborne transmission	Ordinary mask	Sometimes in line with	Sometimes in line with	Sometimes in line with	Non-conformance	Often in line with	Sometimes in line with	Non-conformance	Sometimes in line with	Sometimes in line with	Non-conformance	Non-conformance	Non-conformance	Non-conformance	Sometimes in line with	Non-conformance	Non-conformance	Non-conformance	Non-conformance	Non-conformance	Non-conformance	Non-conformance	8	4	6	0	0	0
male	More than 20 years old	Medical major	rural	Less than 2	great	no	no	2	aerosol transmission	Isolated at home	Sometimes in line with	Non-conformance	Non-conformance	Non-conformance	Sometimes in line with	Non-conformance	Non-conformance	Non-conformance	Non-conformance	Non-conformance	Non-conformance	Non-conformance	Non-conformance	Non-conformance	Non-conformance	Non-conformance	Non-conformance	Non-conformance	Non-conformance	Non-conformance	Non-conformance	2	0	2	0	0	0
female	More than 20 years old	Medical major	urban	Less than 2	great	no	no	2	aerosol transmission	N95 mask	Non-conformance	Sometimes in line with	Non-conformance	Sometimes in line with	Non-conformance	often in line with	often in line with	often in line with	Sometimes in line with	Non-conformance	Sometimes in line with	Non-conformance	Non-conformance	Non-conformance	Non-conformance	Non-conformance	Non-conformance	often in line with	Sometimes in line with	Non-conformance	Non-conformance	12	12	0	1	2	0
female	Less than 20 years old	Non-medical major	rural	Less than 2	great	no	yes	3	Airborne transmission	Ordinary mask	Non-conformance	Non-conformance	Sometimes in line with	Non-conformance	Non-conformance	Non-conformance	Non-conformance	Non-conformance	Non-conformance	Non-conformance	Non-conformance	Non-conformance	Non-conformance	Non-conformance	Non-conformance	Non-conformance	Non-conformance	Non-conformance	Non-conformance	Non-conformance	Non-conformance	0	0	2	0	0	0
female	More than 20 years old	Medical major	urban	Less than 2	normal	no	no	2	Airborne transmission	Isolated at home	Sometimes in line with	Sometimes in line with	Sometimes in line with	Non-conformance	Non-conformance	Non-conformance	Non-conformance	Non-conformance	Non-conformance	Non-conformance	Non-conformance	Non-conformance	Sometimes in line with	Non-conformance	Non-conformance	Non-conformance	Non-conformance	Non-conformance	Non-conformance	Non-conformance	Non-conformance	2	2	4	0	0	0
male	More than 20 years old	Medical major	urban	Less than 2	great	no	yes	2	Airborne transmission	Isolated at home	Sometimes in line with	Non-conformance	Non-conformance	Non-conformance	Non-conformance	Non-conformance	Non-conformance	Non-conformance	Non-conformance	Non-conformance	Non-conformance	Non-conformance	Non-conformance	Non-conformance	Non-conformance	Non-conformance	Non-conformance	Non-conformance	Non-conformance	Non-conformance	Non-conformance	2	0	0	0	0	0
female	More than 20 years old	Medical major	urban	Less than 2	normal	no	yes	2	aerosol transmission	Isolated at home	Sometimes in line with	Sometimes in line with	Sometimes in line with	Sometimes in line with	Often in line with	Sometimes in line with	Sometimes in line with	Sometimes in line with	always in line with	Sometimes in line with	Sometimes in line with	Sometimes in line with	Sometimes in line with	often in line with	Sometimes in line with	Non-conformance	Non-conformance	often in line with	Sometimes in line with	Sometimes in line with	Non-conformance	20	18	10	2	2	1
female	More than 20 years old	Medical major	rural	Less than 2	great	no	no	2	Airborne transmission	Ordinary mask	always in line with	Sometimes in line with	Non-conformance	Non-conformance	Non-conformance	Non-conformance	Non-conformance	Non-conformance	Non-conformance	Non-conformance	Non-conformance	Non-conformance	Non-conformance	Non-conformance	Non-conformance	Non-conformance	Non-conformance	Non-conformance	Non-conformance	Non-conformance	Non-conformance	6	2	0	0	0	0
male	More than 20 years old	Medical major	rural	Less than 2	normal	no	no	1	aerosol transmission	N95 mask	Sometimes in line with	Non-conformance	Sometimes in line with	Non-conformance	Non-conformance	Non-conformance	Non-conformance	always in line with	Non-conformance	Non-conformance	Non-conformance	Non-conformance	Non-conformance	Non-conformance	Non-conformance	Non-conformance	Non-conformance	Non-conformance	Non-conformance	Non-conformance	Non-conformance	8	0	2	0	0	0
female	Less than 20 years old	Non-medical major	urban	Less than 2	great	no	yes	3	Contact transmission	Isolated at home	Sometimes in line with	Sometimes in line with	Non-conformance	Non-conformance	Non-conformance	Non-conformance	Non-conformance	Sometimes in line with	Non-conformance	Non-conformance	Non-conformance	Non-conformance	Non-conformance	often in line with	Non-conformance	Non-conformance	Non-conformance	Non-conformance	Sometimes in line with	Non-conformance	Non-conformance	8	4	0	0	0	0
female	More than 20 years old	Medical major	rural	Less than 2	great	no	no	1	Airborne transmission	Isolated at home	Non-conformance	Non-conformance	Non-conformance	Non-conformance	Non-conformance	Non-conformance	Non-conformance	Non-conformance	Non-conformance	Non-conformance	Non-conformance	Non-conformance	Non-conformance	Non-conformance	Non-conformance	Non-conformance	Non-conformance	Non-conformance	Non-conformance	Non-conformance	Non-conformance	0	0	0	0	0	0
female	More than 20 years old	Medical major	urban	Less than 2	great	no	no	2	aerosol transmission	Ordinary mask	Non-conformance	Non-conformance	Non-conformance	Non-conformance	Sometimes in line with	Non-conformance	Non-conformance	Non-conformance	Non-conformance	Non-conformance	Non-conformance	Non-conformance	Non-conformance	Non-conformance	Non-conformance	Non-conformance	Non-conformance	Non-conformance	Non-conformance	Non-conformance	Non-conformance	0	0	2	0	0	0
female	More than 20 years old	Medical major	rural	Less than 2	great	no	no	2	aerosol transmission	Ordinary mask	always in line with	always in line with	Often in line with	always in line with	Often in line with	Sometimes in line with	Sometimes in line with	often in line with	often in line with	Sometimes in line with	Sometimes in line with	Sometimes in line with	often in line with	always in line with	Sometimes in line with	Sometimes in line with	Non-conformance	Sometimes in line with	Sometimes in line with	always in line with	Sometimes in line with	24	26	18	2	2	2
female	Less than 20 years old	Medical major	rural	Less than 2	great	no	yes	1	aerosol transmission	Isolated at home	Sometimes in line with	Sometimes in line with	Non-conformance	Non-conformance	Sometimes in line with	Sometimes in line with	Non-conformance	Sometimes in line with	Sometimes in line with	Non-conformance	Sometimes in line with	Sometimes in line with	Sometimes in line with	Sometimes in line with	Sometimes in line with	Non-conformance	Non-conformance	Sometimes in line with	Non-conformance	Non-conformance	Non-conformance	14	6	4	1	0	0
female	More than 20 years old	Medical major	urban	Less than 2	great	no	no	1	Airborne transmission	Isolated at home	Sometimes in line with	Non-conformance	Non-conformance	Non-conformance	Non-conformance	Non-conformance	Non-conformance	Non-conformance	Non-conformance	Non-conformance	Non-conformance	Non-conformance	Non-conformance	Non-conformance	Non-conformance	Non-conformance	Non-conformance	Non-conformance	Non-conformance	Non-conformance	Non-conformance	2	0	0	0	0	0
female	Less than 20 years old	Medical major	urban	Less than 2	great	no	yes	2	aerosol transmission	N95 mask	Often in line with	Sometimes in line with	Sometimes in line with	Sometimes in line with	Often in line with	Non-conformance	Non-conformance	Sometimes in line with	Non-conformance	Sometimes in line with	Sometimes in line with	Sometimes in line with	Sometimes in line with	always in line with	Sometimes in line with	Non-conformance	Non-conformance	often in line with	Non-conformance	Non-conformance	Non-conformance	20	6	10	2	0	1
female	More than 20 years old	Medical major	urban	Less than 2	normal	no	no	2	aerosol transmission	Isolated at home	Sometimes in line with	Sometimes in line with	Sometimes in line with	Sometimes in line with	Sometimes in line with	Non-conformance	Non-conformance	Non-conformance	Non-conformance	Non-conformance	Non-conformance	Non-conformance	Non-conformance	Non-conformance	Non-conformance	Non-conformance	Non-conformance	Non-conformance	Non-conformance	Non-conformance	Non-conformance	2	4	4	0	0	0
female	More than 20 years old	Medical major	rural	Less than 2	normal	no	no	2	Airborne transmission	N95 mask	Non-conformance	Non-conformance	Sometimes in line with	Non-conformance	Non-conformance	Non-conformance	Non-conformance	Non-conformance	Non-conformance	Sometimes in line with	Non-conformance	Non-conformance	Non-conformance	Non-conformance	Non-conformance	Sometimes in line with	Non-conformance	Non-conformance	Non-conformance	Non-conformance	Non-conformance	0	0	6	0	0	0
female	Less than 20 years old	Medical major	urban	Less than 2	great	no	no	2	Contact transmission	Isolated at home	Non-conformance	Non-conformance	Non-conformance	Non-conformance	Non-conformance	Non-conformance	Non-conformance	Non-conformance	Non-conformance	Non-conformance	Non-conformance	Non-conformance	Non-conformance	Non-conformance	Non-conformance	Non-conformance	Non-conformance	Non-conformance	Non-conformance	Non-conformance	Non-conformance	0	0	0	0	0	0
female	Less than 20 years old	Non-medical major	rural	More than 2	great	no	no	1	Airborne transmission	Ordinary mask	Sometimes in line with	Sometimes in line with	Sometimes in line with	Non-conformance	Non-conformance	Non-conformance	Non-conformance	Non-conformance	Non-conformance	Non-conformance	Non-conformance	Non-conformance	Non-conformance	Non-conformance	Non-conformance	Non-conformance	Non-conformance	Non-conformance	Non-conformance	Non-conformance	Non-conformance	2	2	2	0	0	0
female	Less than 20 years old	Medical major	rural	More than 2	normal	no	no	2	Airborne transmission	Ordinary mask	Sometimes in line with	Non-conformance	Non-conformance	Non-conformance	Non-conformance	Non-conformance	Non-conformance	Non-conformance	Non-conformance	Non-conformance	Sometimes in line with	Non-conformance	Non-conformance	Non-conformance	Non-conformance	Non-conformance	Non-conformance	Non-conformance	Non-conformance	Non-conformance	Non-conformance	4	0	0	0	0	0
female	More than 20 years old	Medical major	rural	Less than 2	great	no	no	2	Airborne transmission	N95 mask	Non-conformance	Non-conformance	Non-conformance	Non-conformance	Sometimes in line with	Non-conformance	Non-conformance	Non-conformance	Sometimes in line with	Non-conformance	Non-conformance	Non-conformance	Non-conformance	Non-conformance	Non-conformance	Non-conformance	Non-conformance	Sometimes in line with	Non-conformance	Non-conformance	Non-conformance	2	2	2	0	0	0
female	Less than 20 years old	Medical major	urban	Less than 2	normal	no	no	1	Airborne transmission	Isolated at home	Non-conformance	Sometimes in line with	Non-conformance	Non-conformance	Non-conformance	Non-conformance	Non-conformance	Sometimes in line with	Non-conformance	Non-conformance	Non-conformance	Sometimes in line with	Sometimes in line with	Non-conformance	Non-conformance	Non-conformance	Non-conformance	Non-conformance	Non-conformance	Non-conformance	Non-conformance	4	2	2	0	0	0
male	More than 20 years old	Medical major	urban	Less than 2	great	no	no	1	Airborne transmission	Isolated at home	Sometimes in line with	Often in line with	Sometimes in line with	Non-conformance	Often in line with	Sometimes in line with	Non-conformance	Sometimes in line with	Sometimes in line with	often in line with	Sometimes in line with	Non-conformance	Sometimes in line with	Non-conformance	Sometimes in line with	Sometimes in line with	Non-conformance	Non-conformance	Non-conformance	Non-conformance	Sometimes in line with	8	8	16	0	1	2
female	More than 20 years old	Medical major	rural	More than 2	normal	no	no	2	aerosol transmission	Ordinary mask	Sometimes in line with	Sometimes in line with	Often in line with	Non-conformance	Sometimes in line with	Sometimes in line with	Non-conformance	Non-conformance	Sometimes in line with	Sometimes in line with	Non-conformance	Non-conformance	Sometimes in line with	often in line with	Non-conformance	Sometimes in line with	Non-conformance	Sometimes in line with	Non-conformance	Non-conformance	Non-conformance	10	4	12	0	0	1
female	More than 20 years old	Non-medical major	rural	Less than 2	great	no	yes	3	Contact transmission	Isolated at home	Sometimes in line with	Non-conformance	Non-conformance	Non-conformance	Non-conformance	Non-conformance	Non-conformance	Non-conformance	Non-conformance	Non-conformance	Non-conformance	Non-conformance	often in line with	Non-conformance	Non-conformance	Non-conformance	Non-conformance	Non-conformance	Non-conformance	Non-conformance	Non-conformance	2	0	4	0	0	0
female	More than 20 years old	Medical major	rural	More than 2	normal	no	no	2	aerosol transmission	Isolated at home	Non-conformance	Sometimes in line with	Non-conformance	Non-conformance	Non-conformance	Non-conformance	Non-conformance	Sometimes in line with	Non-conformance	Non-conformance	Non-conformance	Non-conformance	Non-conformance	Non-conformance	Non-conformance	Non-conformance	Non-conformance	Non-conformance	Non-conformance	Non-conformance	Non-conformance	2	2	0	0	0	0
female	More than 20 years old	Medical major	rural	Less than 2	normal	no	no	2	Airborne transmission	N95 mask	Non-conformance	Non-conformance	Non-conformance	Non-conformance	Non-conformance	Sometimes in line with	Non-conformance	Non-conformance	Sometimes in line with	Non-conformance	Non-conformance	Non-conformance	Sometimes in line with	Non-conformance	Non-conformance	Non-conformance	Non-conformance	Non-conformance	Non-conformance	Non-conformance	Non-conformance	2	2	2	0	0	0
male	More than 20 years old	Non-medical major	rural	Less than 2	great	no	yes	2	Airborne transmission	Isolated at home	Non-conformance	Sometimes in line with	Sometimes in line with	Non-conformance	Often in line with	Non-conformance	Non-conformance	Non-conformance	Sometimes in line with	Non-conformance	Non-conformance	Non-conformance	Non-conformance	Non-conformance	Non-conformance	Non-conformance	Non-conformance	Non-conformance	Non-conformance	Non-conformance	Non-conformance	0	4	6	0	0	0
female	More than 20 years old	Medical major	rural	Less than 2	normal	no	no	1	Airborne transmission	N95 mask	Sometimes in line with	Non-conformance	Sometimes in line with	Non-conformance	Non-conformance	Non-conformance	Non-conformance	Sometimes in line with	Non-conformance	Non-conformance	Non-conformance	Non-conformance	Non-conformance	Sometimes in line with	Non-conformance	Non-conformance	Non-conformance	Sometimes in line with	Non-conformance	Non-conformance	Non-conformance	8	0	2	0	0	0
female	More than 20 years old	Medical major	rural	Less than 2	great	no	no	3	Airborne transmission	Isolated at home	Sometimes in line with	Non-conformance	Sometimes in line with	Non-conformance	Sometimes in line with	Non-conformance	Non-conformance	Sometimes in line with	often in line with	Non-conformance	Non-conformance	Sometimes in line with	Non-conformance	Non-conformance	Non-conformance	Non-conformance	Non-conformance	Sometimes in line with	Sometimes in line with	Non-conformance	Non-conformance	8	6	4	0	0	0
female	More than 20 years old	Medical major	urban	Less than 2	normal	no	yes	3	Airborne transmission	N95 mask	Sometimes in line with	Non-conformance	Non-conformance	Non-conformance	Sometimes in line with	Non-conformance	Sometimes in line with	Non-conformance	Non-conformance	Sometimes in line with	Non-conformance	Sometimes in line with	Sometimes in line with	Non-conformance	Non-conformance	Non-conformance	Non-conformance	often in line with	Non-conformance	Non-conformance	Sometimes in line with	8	2	8	0	0	0
male	More than 20 years old	Non-medical major	rural	Less than 2	great	no	no	3	Contact transmission	Isolated at home	Sometimes in line with	Sometimes in line with	Sometimes in line with	Non-conformance	Sometimes in line with	Non-conformance	Non-conformance	Non-conformance	Non-conformance	Non-conformance	Non-conformance	Non-conformance	Non-conformance	Non-conformance	Non-conformance	Non-conformance	Non-conformance	Non-conformance	Non-conformance	Non-conformance	Non-conformance	2	2	4	0	0	0
female	Less than 20 years old	Non-medical major	rural	Less than 2	great		yes	2	Contact transmission	Isolated at home	Often in line with	Often in line with	Sometimes in line with	Non-conformance	Non-conformance	Non-conformance	Non-conformance	Non-conformance	Non-conformance	Non-conformance	Sometimes in line with	Non-conformance	Sometimes in line with	Non-conformance	Sometimes in line with	Non-conformance	Non-conformance	Non-conformance	Non-conformance	Non-conformance	Non-conformance	6	6	4	0	0	0
male	More than 20 years old	Medical major	urban	Less than 2	great	no	yes	3	aerosol transmission	Isolated at home	Sometimes in line with	Sometimes in line with	Sometimes in line with	Sometimes in line with	Often in line with	Sometimes in line with	Sometimes in line with	Sometimes in line with	Sometimes in line with	Sometimes in line with	Sometimes in line with	Sometimes in line with	Sometimes in line with	Sometimes in line with	Sometimes in line with	Sometimes in line with	Non-conformance	Non-conformance	Non-conformance	Non-conformance	Non-conformance	12	10	12	1	2	1
female	More than 20 years old	Medical major	rural	Less than 2	great	no	no	2	aerosol transmission	N95 mask	Sometimes in line with	Sometimes in line with	Sometimes in line with	Sometimes in line with	Sometimes in line with	Sometimes in line with	Sometimes in line with	Sometimes in line with	Sometimes in line with	Sometimes in line with	Sometimes in line with	Sometimes in line with	Sometimes in line with	Sometimes in line with	Sometimes in line with	Sometimes in line with	Sometimes in line with	Sometimes in line with	Sometimes in line with	Sometimes in line with	Sometimes in line with	14	14	14	1	2	2
male	Less than 20 years old	Non-medical major	rural	Less than 2	normal	no	no	3	Airborne transmission	N95 mask	Non-conformance	Non-conformance	Non-conformance	Non-conformance	Sometimes in line with	Non-conformance	Non-conformance	Sometimes in line with	Sometimes in line with	Non-conformance	Sometimes in line with	Sometimes in line with	Non-conformance	Sometimes in line with	Non-conformance	Sometimes in line with	Non-conformance	Non-conformance	Non-conformance	Sometimes in line with	Non-conformance	8	4	4	0	0	0
female	More than 20 years old	Medical major	rural	Less than 2	normal	no	no	3	aerosol transmission	Isolated at home	Sometimes in line with	Sometimes in line with	Sometimes in line with	Non-conformance	Sometimes in line with	Often in line with	Non-conformance	Sometimes in line with	Sometimes in line with	Sometimes in line with	Sometimes in line with	Sometimes in line with	Sometimes in line with	Sometimes in line with	Sometimes in line with	Sometimes in line with	Sometimes in line with	Sometimes in line with	Sometimes in line with	Sometimes in line with	Sometimes in line with	16	10	14	1	2	2
male	Less than 20 years old	Non-medical major	rural	Less than 2	great	no	no	2	Airborne transmission	Ordinary mask	Non-conformance	Non-conformance	Sometimes in line with	Non-conformance	Non-conformance	Non-conformance	Non-conformance	Non-conformance	Non-conformance	Non-conformance	Non-conformance	Non-conformance	Non-conformance	Non-conformance	Non-conformance	Non-conformance	Non-conformance	Non-conformance	Non-conformance	Non-conformance	Non-conformance	0	0	2	0	0	0
male	Less than 20 years old	Non-medical major	rural	Less than 2	normal	no	no	1	Airborne transmission	Isolated at home	Non-conformance	Non-conformance	Non-conformance	Non-conformance	Non-conformance	Non-conformance	Non-conformance	Non-conformance	Non-conformance	Non-conformance	Non-conformance	Non-conformance	Non-conformance	Non-conformance	Non-conformance	Non-conformance	Non-conformance	Non-conformance	Non-conformance	Non-conformance	Non-conformance	0	0	0	0	0	0
female	Less than 20 years old	Non-medical major	rural	More than 2	great	no	no	2	aerosol transmission	Isolated at home	Sometimes in line with	Sometimes in line with	Sometimes in line with	Non-conformance	Sometimes in line with	Non-conformance	Non-conformance	Non-conformance	Sometimes in line with	Non-conformance	Non-conformance	Non-conformance	Non-conformance	Non-conformance	Non-conformance	Non-conformance	Non-conformance	Non-conformance	Non-conformance	Non-conformance	Non-conformance	2	4	4	0	0	0
male	More than 20 years old	Non-medical major	rural	More than 2	normal	no	yes	1	Airborne transmission	Ordinary mask	Sometimes in line with	Sometimes in line with	Sometimes in line with	Non-conformance	Non-conformance	Non-conformance	Non-conformance	Sometimes in line with	Sometimes in line with	Non-conformance	Sometimes in line with	Sometimes in line with	Sometimes in line with	Sometimes in line with	Non-conformance	Non-conformance	Non-conformance	Non-conformance	Non-conformance	Non-conformance	Non-conformance	10	4	4	0	0	0
male	More than 20 years old	Non-medical major	rural	Less than 2	great	no	no	2	Contact transmission	Isolated at home	Sometimes in line with	Sometimes in line with	Sometimes in line with	Non-conformance	Sometimes in line with	Non-conformance	Non-conformance	Non-conformance	often in line with	Sometimes in line with	often in line with	often in line with	Sometimes in line with	often in line with	Non-conformance	often in line with	Non-conformance	Sometimes in line with	Sometimes in line with	always in line with	Non-conformance	16	12	12	1	2	1
female	Less than 20 years old	Medical major	rural	Less than 2	great	yes	no	3	Airborne transmission	Isolated at home	Sometimes in line with	Sometimes in line with	Sometimes in line with	Non-conformance	Sometimes in line with	Sometimes in line with	Non-conformance	Sometimes in line with	Sometimes in line with	Sometimes in line with	Sometimes in line with	Sometimes in line with	Sometimes in line with	Sometimes in line with	Non-conformance	Sometimes in line with	Non-conformance	Sometimes in line with	Sometimes in line with	Sometimes in line with	Non-conformance	14	8	10	1	1	1
female	More than 20 years old	Medical major	rural	Less than 2	great	no	no	2	Airborne transmission	Isolated at home	Sometimes in line with	Sometimes in line with	Non-conformance	Non-conformance	Non-conformance	Non-conformance	Sometimes in line with	Sometimes in line with	Non-conformance	Non-conformance	Non-conformance	Non-conformance	Non-conformance	often in line with	Non-conformance	Non-conformance	Non-conformance	Non-conformance	Non-conformance	Non-conformance	Non-conformance	8	4	0	0	0	0
female	More than 20 years old	Medical major	rural	Less than 2	normal	no	no	1	Contact transmission	Ordinary mask	Sometimes in line with	Sometimes in line with	Non-conformance	Non-conformance	Non-conformance	Sometimes in line with	Non-conformance	Non-conformance	Non-conformance	Non-conformance	Non-conformance	Non-conformance	Sometimes in line with	Non-conformance	Sometimes in line with	Sometimes in line with	Non-conformance	Sometimes in line with	Sometimes in line with	Non-conformance	Non-conformance	6	6	4	0	0	0
male	Less than 20 years old	Non-medical major	rural	More than 2	normal	no	no	2	Airborne transmission	Isolated at home	Non-conformance	Non-conformance	Sometimes in line with	Non-conformance	Non-conformance	Non-conformance	Non-conformance	Non-conformance	Non-conformance	Sometimes in line with	Non-conformance	often in line with	Sometimes in line with	Non-conformance	Non-conformance	Sometimes in line with	Non-conformance	Sometimes in line with	Non-conformance	Non-conformance	Non-conformance	6	0	8	0	0	0
female	Less than 20 years old	Non-medical major	urban	Less than 2	great	no	yes	2	Contact transmission	Isolated at home	Sometimes in line with	Often in line with	Sometimes in line with	Non-conformance	Non-conformance	Often in line with	Non-conformance	Non-conformance	often in line with	Non-conformance	Non-conformance	often in line with	Sometimes in line with	Non-conformance	Non-conformance	Non-conformance	Non-conformance	Non-conformance	Non-conformance	Non-conformance	Non-conformance	10	8	4	0	1	0
female	Less than 20 years old	Non-medical major	rural	Less than 2	normal	no	no	2	Airborne transmission	N95 mask	Sometimes in line with	Non-conformance	Sometimes in line with	Non-conformance	Non-conformance	Non-conformance	Non-conformance	Non-conformance	Sometimes in line with	Sometimes in line with	Non-conformance	Non-conformance	Non-conformance	Sometimes in line with	Sometimes in line with	Sometimes in line with	Non-conformance	Sometimes in line with	Non-conformance	Sometimes in line with	Non-conformance	6	6	6	0	0	0
female	More than 20 years old	Medical major	rural	Less than 2	normal	no	no	2	aerosol transmission	Ordinary mask	Sometimes in line with	Sometimes in line with	Non-conformance	Non-conformance	Sometimes in line with	Non-conformance	Non-conformance	Sometimes in line with	Sometimes in line with	Non-conformance	Sometimes in line with	Sometimes in line with	Sometimes in line with	Non-conformance	Non-conformance	Sometimes in line with	Non-conformance	Sometimes in line with	Non-conformance	Sometimes in line with	Non-conformance	10	6	6	0	0	0
female	Less than 20 years old	Medical major	rural	More than 2	normal	no	no	3	aerosol transmission	Isolated at home	Sometimes in line with	Sometimes in line with	Sometimes in line with	Sometimes in line with	Often in line with	Sometimes in line with	Sometimes in line with	Sometimes in line with	Sometimes in line with	Sometimes in line with	Sometimes in line with	Sometimes in line with	Sometimes in line with	Sometimes in line with	Sometimes in line with	Sometimes in line with	Sometimes in line with	Sometimes in line with	Sometimes in line with	Sometimes in line with	Sometimes in line with	14	14	16	1	2	2
female	More than 20 years old	Medical major	rural	Less than 2	normal	no	no	1	Airborne transmission	Isolated at home	Non-conformance	Non-conformance	Sometimes in line with	Non-conformance	Non-conformance	Non-conformance	Non-conformance	Non-conformance	Non-conformance	Non-conformance	Non-conformance	Non-conformance	Non-conformance	Non-conformance	Non-conformance	Non-conformance	Non-conformance	Non-conformance	Non-conformance	Non-conformance	Non-conformance	0	0	2	0	0	0
female	More than 20 years old	Medical major	rural	Less than 2	normal	no	no	2	aerosol transmission	Hand washing and disinfection	Non-conformance	Sometimes in line with	Non-conformance	Non-conformance	Non-conformance	Non-conformance	Non-conformance	Non-conformance	Non-conformance	Non-conformance	Non-conformance	Non-conformance	Non-conformance	Non-conformance	Non-conformance	Non-conformance	Non-conformance	Non-conformance	Non-conformance	Non-conformance	Non-conformance	0	2	0	0	0	0
female	Less than 20 years old	Non-medical major	urban	Less than 2	great	no	no	3	Airborne transmission	N95 mask	Sometimes in line with	Sometimes in line with	Sometimes in line with	Non-conformance	Non-conformance	Sometimes in line with	Non-conformance	Sometimes in line with	Non-conformance	Non-conformance	Sometimes in line with	Non-conformance	Non-conformance	Non-conformance	Non-conformance	Non-conformance	Non-conformance	Non-conformance	Non-conformance	Non-conformance	Non-conformance	8	2	2	0	0	0
male	Less than 20 years old	Non-medical major	rural	Less than 2	great	no	no	1	aerosol transmission	N95 mask	Sometimes in line with	Sometimes in line with	Non-conformance	Sometimes in line with	Sometimes in line with	Sometimes in line with	Sometimes in line with	Sometimes in line with	Sometimes in line with	Sometimes in line with	Sometimes in line with	Sometimes in line with	Sometimes in line with	Sometimes in line with	Sometimes in line with	Sometimes in line with	Sometimes in line with	Sometimes in line with	Sometimes in line with	Sometimes in line with	Sometimes in line with	14	14	12	1	2	1
female	More than 20 years old	Medical major	rural	Less than 2	normal	no	yes	2	aerosol transmission	Isolated at home	Non-conformance	Non-conformance	Non-conformance	Non-conformance	Sometimes in line with	Non-conformance	Non-conformance	Sometimes in line with	Non-conformance	Non-conformance	Non-conformance	Sometimes in line with	Non-conformance	Sometimes in line with	Non-conformance	Non-conformance	Non-conformance	Sometimes in line with	Non-conformance	Non-conformance	Non-conformance	8	0	2	0	0	0
female	Less than 20 years old	Non-medical major	urban	Less than 2	great	no	yes	3	Contact transmission	Isolated at home	Sometimes in line with	Non-conformance	Often in line with	Non-conformance	Often in line with	Non-conformance	Non-conformance	Non-conformance	often in line with	Sometimes in line with	Sometimes in line with	Sometimes in line with	Sometimes in line with	Sometimes in line with	Sometimes in line with	Sometimes in line with	Sometimes in line with	Sometimes in line with	Sometimes in line with	Sometimes in line with	Sometimes in line with	10	10	18	0	2	2
female	Less than 20 years old	Medical major	rural	Less than 2	normal	no	no	2	Airborne transmission	Isolated at home	Sometimes in line with	Sometimes in line with	Sometimes in line with	Sometimes in line with	Sometimes in line with	Sometimes in line with	Sometimes in line with	often in line with	Sometimes in line with	Sometimes in line with	Sometimes in line with	Sometimes in line with	Sometimes in line with	Sometimes in line with	Sometimes in line with	Sometimes in line with	Sometimes in line with	Sometimes in line with	Sometimes in line with	Sometimes in line with	Sometimes in line with	16	14	14	1	2	2
female	Less than 20 years old	Non-medical major	rural	Less than 2	great	no	no	2	Airborne transmission	Isolated at home	Sometimes in line with	Sometimes in line with	Sometimes in line with	Non-conformance	Non-conformance	Non-conformance	Non-conformance	Sometimes in line with	Non-conformance	Non-conformance	Non-conformance	Non-conformance	Non-conformance	Sometimes in line with	Non-conformance	Non-conformance	Non-conformance	Non-conformance	Non-conformance	Non-conformance	Non-conformance	6	2	2	0	0	0
female	Less than 20 years old	Non-medical major	rural	Less than 2	normal	no	no	2	Contact transmission	Isolated at home	Sometimes in line with	Sometimes in line with	Non-conformance	Non-conformance	Non-conformance	Non-conformance	Non-conformance	Non-conformance	Non-conformance	Non-conformance	Non-conformance	Non-conformance	Non-conformance	Non-conformance	Non-conformance	always in line with	Non-conformance	Sometimes in line with	Non-conformance	Non-conformance	Non-conformance	4	2	6	0	0	0
male	More than 20 years old	Medical major	rural	Less than 2	great	no	no	2	Airborne transmission	N95 mask	Sometimes in line with	Sometimes in line with	Sometimes in line with	Non-conformance	Sometimes in line with	Sometimes in line with	Non-conformance	Sometimes in line with	Sometimes in line with	Non-conformance	Non-conformance	Non-conformance	Non-conformance	often in line with	Sometimes in line with	Non-conformance	Non-conformance	Sometimes in line with	Non-conformance	Non-conformance	Non-conformance	12	6	4	1	0	0
female	Less than 20 years old	Non-medical major	urban	More than 2	great	no	yes	2	Contact transmission	Ordinary mask	Sometimes in line with	Sometimes in line with	Non-conformance	Non-conformance	Non-conformance	Non-conformance	Non-conformance	Non-conformance	Non-conformance	Non-conformance	Non-conformance	Non-conformance	Non-conformance	Non-conformance	Non-conformance	Non-conformance	Non-conformance	Non-conformance	Non-conformance	Non-conformance	Non-conformance	2	2	0	0	0	0
female	More than 20 years old	Medical major	rural	Less than 2	normal	no	no	3	Airborne transmission	Isolated at home	Sometimes in line with	Non-conformance	Non-conformance	Non-conformance	Sometimes in line with	Non-conformance	Non-conformance	Sometimes in line with	Non-conformance	Non-conformance	Non-conformance	Non-conformance	Sometimes in line with	Non-conformance	Non-conformance	Non-conformance	Non-conformance	Non-conformance	Non-conformance	Non-conformance	Non-conformance	4	0	4	0	0	0
female	Less than 20 years old	Non-medical major	rural	Less than 2	great	no	no	2	Contact transmission	Ordinary mask	Sometimes in line with	Sometimes in line with	Sometimes in line with	Sometimes in line with	Sometimes in line with	Sometimes in line with	Non-conformance	Non-conformance	Non-conformance	Sometimes in line with	Sometimes in line with	Sometimes in line with	Sometimes in line with	Non-conformance	Non-conformance	Sometimes in line with	Non-conformance	Non-conformance	Sometimes in line with	Sometimes in line with	Non-conformance	8	8	10	0	1	1
female	More than 20 years old	Medical major	urban	Less than 2	great	no	no	2	aerosol transmission	Isolated at home	Non-conformance	Sometimes in line with	Non-conformance	Non-conformance	Non-conformance	Non-conformance	Non-conformance	Non-conformance	Non-conformance	Non-conformance	Non-conformance	Non-conformance	Non-conformance	Non-conformance	Non-conformance	Non-conformance	Non-conformance	Non-conformance	Non-conformance	Non-conformance	Non-conformance	0	2	0	0	0	0
male	More than 20 years old	Medical major	rural	More than 2	great	no	no	1	aerosol transmission	Isolated at home	Sometimes in line with	Often in line with	Sometimes in line with	Non-conformance	Often in line with	Often in line with	Non-conformance	Sometimes in line with	often in line with	Sometimes in line with	often in line with	Sometimes in line with	Non-conformance	Non-conformance	Non-conformance	Non-conformance	Non-conformance	Non-conformance	Non-conformance	Non-conformance	Non-conformance	14	8	8	1	1	0
female	More than 20 years old	Medical major	rural	Less than 2	normal	no	yes	2	Airborne transmission	Isolated at home	Sometimes in line with	Sometimes in line with	Sometimes in line with	Non-conformance	Sometimes in line with	Non-conformance	Non-conformance	Non-conformance	Sometimes in line with	Non-conformance	Non-conformance	Non-conformance	Non-conformance	Sometimes in line with	Sometimes in line with	Non-conformance	Non-conformance	Non-conformance	Non-conformance	Non-conformance	Non-conformance	4	6	4	0	0	0
male	Less than 20 years old	Non-medical major	urban	More than 2	great	no	yes	3	aerosol transmission	Isolated at home	Sometimes in line with	Sometimes in line with	Sometimes in line with	Non-conformance	Sometimes in line with	Sometimes in line with	Non-conformance	Non-conformance	Sometimes in line with	Sometimes in line with	Sometimes in line with	Sometimes in line with	always in line with	often in line with	Non-conformance	Non-conformance	Non-conformance	Non-conformance	Non-conformance	Sometimes in line with	Non-conformance	12	6	12	1	0	1
female	Less than 20 years old	Non-medical major	rural	More than 2	normal	no	yes	2	Contact transmission	Isolated at home	Non-conformance	Non-conformance	Non-conformance	Non-conformance	Non-conformance	Non-conformance	Non-conformance	Non-conformance	Non-conformance	Non-conformance	Non-conformance	Non-conformance	Non-conformance	Non-conformance	Non-conformance	Non-conformance	Non-conformance	Non-conformance	Non-conformance	Non-conformance	Non-conformance	0	0	0	0	0	0
female	Less than 20 years old	Non-medical major	urban	Less than 2	normal	no	yes	2	Contact transmission	Isolated at home	Sometimes in line with	Sometimes in line with	Sometimes in line with	Non-conformance	Sometimes in line with	Non-conformance	Non-conformance	Sometimes in line with	Non-conformance	Non-conformance	Non-conformance	Non-conformance	Non-conformance	Non-conformance	Non-conformance	Sometimes in line with	Non-conformance	Non-conformance	Non-conformance	Non-conformance	Non-conformance	4	2	6	0	0	0
female	Less than 20 years old	Non-medical major	urban	More than 2	normal	no	no	2	Contact transmission	Isolated at home	Sometimes in line with	Sometimes in line with	Often in line with	Often in line with	Often in line with	Sometimes in line with	Sometimes in line with	Sometimes in line with	Sometimes in line with	Sometimes in line with	Sometimes in line with	Sometimes in line with	Sometimes in line with	Sometimes in line with	Sometimes in line with	Sometimes in line with	Sometimes in line with	Sometimes in line with	Sometimes in line with	Sometimes in line with	Sometimes in line with	14	16	18	1	2	2
female	Less than 20 years old	Non-medical major	urban	Less than 2	normal	no	no	2	Contact transmission	Ordinary mask	Non-conformance	Non-conformance	Often in line with	Non-conformance	Non-conformance	Non-conformance	Sometimes in line with	Sometimes in line with	Sometimes in line with	Non-conformance	Non-conformance	Non-conformance	Non-conformance	often in line with	Non-conformance	Non-conformance	Non-conformance	Non-conformance	Sometimes in line with	Non-conformance	Non-conformance	6	6	4	0	0	0
male	Less than 20 years old	Non-medical major	rural	Less than 2	great	no	yes	2	Contact transmission	Isolated at home	Sometimes in line with	Often in line with	Sometimes in line with	Non-conformance	Non-conformance	Non-conformance	Non-conformance	Non-conformance	Non-conformance	Non-conformance	Non-conformance	Non-conformance	Non-conformance	Non-conformance	Non-conformance	Non-conformance	Non-conformance	Non-conformance	Non-conformance	Non-conformance	Non-conformance	2	4	2	0	0	0
male	More than 20 years old	Non-medical major	rural	Less than 2	normal	no	no	2	Airborne transmission	Isolated at home	Sometimes in line with	Sometimes in line with	Sometimes in line with	Non-conformance	Sometimes in line with	Non-conformance	Sometimes in line with	Sometimes in line with	Sometimes in line with	Sometimes in line with	Sometimes in line with	Non-conformance	Sometimes in line with	Sometimes in line with	Non-conformance	Non-conformance	Non-conformance	Sometimes in line with	Sometimes in line with	Non-conformance	Non-conformance	10	8	8	0	1	0
male	More than 20 years old	Medical major	urban	Less than 2	great	no	yes	3	Airborne transmission	Ordinary mask	Often in line with	Often in line with	Often in line with	Sometimes in line with	Often in line with	Often in line with	Non-conformance	always in line with	always in line with	always in line with	Sometimes in line with	Sometimes in line with	often in line with	often in line with	Non-conformance	always in line with	always in line with	always in line with	Sometimes in line with	Non-conformance	Non-conformance	28	14	30	2	2	2
female	More than 20 years old	Medical major	rural	Less than 2	great	no	no	1	aerosol transmission	Ordinary mask	Sometimes in line with	Sometimes in line with	Sometimes in line with	Non-conformance	Sometimes in line with	Non-conformance	Non-conformance	Sometimes in line with	Sometimes in line with	Non-conformance	Sometimes in line with	Sometimes in line with	Sometimes in line with	Sometimes in line with	Non-conformance	Sometimes in line with	Non-conformance	Non-conformance	Sometimes in line with	Non-conformance	Non-conformance	10	6	8	0	0	0
female	Less than 20 years old	Non-medical major	rural	Less than 2	great	no	no	3	Airborne transmission	Ordinary mask	Non-conformance	Sometimes in line with	Non-conformance	Non-conformance	Sometimes in line with	Non-conformance	Non-conformance	Non-conformance	Sometimes in line with	Non-conformance	Sometimes in line with	Sometimes in line with	Non-conformance	Non-conformance	Non-conformance	Non-conformance	Non-conformance	Non-conformance	Non-conformance	Non-conformance	Non-conformance	4	4	2	0	0	0
female	Less than 20 years old	Non-medical major	rural	More than 2	normal	no	no	2	Airborne transmission	N95 mask	Sometimes in line with	Sometimes in line with	Non-conformance	Non-conformance	Sometimes in line with	Non-conformance	Non-conformance	often in line with	often in line with	Non-conformance	Sometimes in line with	Sometimes in line with	Sometimes in line with	Sometimes in line with	Sometimes in line with	Non-conformance	Non-conformance	Non-conformance	Non-conformance	Non-conformance	Non-conformance	12	8	4	1	1	0
male	More than 20 years old	Non-medical major	rural	Less than 2	great	no	yes	3	Contact transmission	N95 mask	Often in line with	Sometimes in line with	Sometimes in line with	Sometimes in line with	Sometimes in line with	Sometimes in line with	Non-conformance	often in line with	often in line with	Non-conformance	Sometimes in line with	Sometimes in line with	Sometimes in line with	Sometimes in line with	Sometimes in line with	Non-conformance	Non-conformance	Sometimes in line with	Non-conformance	Non-conformance	Non-conformance	18	10	6	1	2	0
male	More than 20 years old	Medical major	rural	Less than 2	great	yes	no	3	Airborne transmission	N95 mask	Non-conformance	Non-conformance	Non-conformance	Non-conformance	Non-conformance	Non-conformance	Non-conformance	Non-conformance	Non-conformance	Non-conformance	Non-conformance	Non-conformance	Non-conformance	Non-conformance	Non-conformance	Non-conformance	Non-conformance	Non-conformance	Non-conformance	Non-conformance	Non-conformance	0	0	0	0	0	0
female	More than 20 years old	Medical major	urban	Less than 2	normal	no	no	3	Airborne transmission	Ordinary mask	Sometimes in line with	Non-conformance	Non-conformance	Non-conformance	Sometimes in line with	Non-conformance	Sometimes in line with	Non-conformance	Sometimes in line with	Sometimes in line with	Sometimes in line with	Non-conformance	Non-conformance	Non-conformance	Non-conformance	Sometimes in line with	Non-conformance	Non-conformance	Non-conformance	Non-conformance	Non-conformance	4	4	6	0	0	0
female	More than 20 years old	Medical major	rural	Less than 2	normal	no	yes	3	Airborne transmission	Isolated at home	Often in line with	always in line with	Sometimes in line with	Sometimes in line with	Often in line with	Sometimes in line with	Sometimes in line with	Sometimes in line with	Sometimes in line with	Non-conformance	Sometimes in line with	often in line with	often in line with	often in line with	Sometimes in line with	often in line with	Non-conformance	Sometimes in line with	Sometimes in line with	Sometimes in line with	Non-conformance	20	18	14	2	2	2
male	Less than 20 years old	Non-medical major	rural	Less than 2	great	no	yes	2	Airborne transmission	N95 mask	Sometimes in line with	Sometimes in line with	Non-conformance	Non-conformance	Non-conformance	Non-conformance	Non-conformance	Non-conformance	Non-conformance	Non-conformance	Non-conformance	Non-conformance	Non-conformance	Non-conformance	Non-conformance	Non-conformance	Non-conformance	Non-conformance	Non-conformance	Non-conformance	Non-conformance	2	2	0	0	0	0
male	Less than 20 years old	Non-medical major	urban	Less than 2	normal	no	yes	2	Airborne transmission	Isolated at home	Sometimes in line with	Non-conformance	Non-conformance	Non-conformance	Sometimes in line with	Non-conformance	Non-conformance	Non-conformance	Non-conformance	Sometimes in line with	Non-conformance	Non-conformance	Sometimes in line with	Non-conformance	Non-conformance	Sometimes in line with	Non-conformance	Non-conformance	Non-conformance	Non-conformance	Non-conformance	2	0	8	0	0	0
male	Less than 20 years old	Non-medical major	urban	Less than 2	great	no	no	1	aerosol transmission	N95 mask	Often in line with	Non-conformance	Sometimes in line with	Non-conformance	Often in line with	Non-conformance	Non-conformance	Non-conformance	Non-conformance	Non-conformance	Non-conformance	Non-conformance	Non-conformance	Non-conformance	Non-conformance	Non-conformance	Non-conformance	Non-conformance	Non-conformance	Non-conformance	Non-conformance	4	0	6	0	0	0
female	More than 20 years old	Medical major	rural	More than 2	normal	no	no	2	Airborne transmission	Isolated at home	Sometimes in line with	Sometimes in line with	Sometimes in line with	Non-conformance	Non-conformance	Non-conformance	Non-conformance	Non-conformance	often in line with	Sometimes in line with	Non-conformance	Non-conformance	Sometimes in line with	Non-conformance	Non-conformance	Non-conformance	Non-conformance	Sometimes in line with	Non-conformance	Non-conformance	Non-conformance	4	6	6	0	0	0
male	Less than 20 years old	Non-medical major	urban	Less than 2	great	no	no	2	Airborne transmission	Isolated at home	Sometimes in line with	Non-conformance	Non-conformance	Non-conformance	Sometimes in line with	Non-conformance	Non-conformance	Sometimes in line with	Non-conformance	Sometimes in line with	Sometimes in line with	Non-conformance	Non-conformance	Non-conformance	Non-conformance	Non-conformance	Non-conformance	Non-conformance	Non-conformance	Non-conformance	Non-conformance	6	0	4	0	0	0
female	More than 20 years old	Medical major	rural	Less than 2	normal	no	yes	2	aerosol transmission	Isolated at home	Often in line with	Non-conformance	Non-conformance	Non-conformance	Sometimes in line with	Sometimes in line with	Non-conformance	Sometimes in line with	Sometimes in line with	Sometimes in line with	Sometimes in line with	Non-conformance	Sometimes in line with	Sometimes in line with	Sometimes in line with	Sometimes in line with	Sometimes in line with	Sometimes in line with	Non-conformance	Non-conformance	Sometimes in line with	14	4	12	1	0	1
female	More than 20 years old	Medical major	rural	Less than 2	normal	no	no	2	aerosol transmission	Isolated at home	Non-conformance	Non-conformance	Non-conformance	Non-conformance	Non-conformance	Non-conformance	Non-conformance	Non-conformance	Non-conformance	Non-conformance	Non-conformance	Non-conformance	Non-conformance	Non-conformance	Non-conformance	Non-conformance	Non-conformance	Non-conformance	Non-conformance	Non-conformance	Non-conformance	0	0	0	0	0	0
female	Less than 20 years old	Medical major	rural	Less than 2	normal	no	no	2	Airborne transmission	Isolated at home	Non-conformance	Sometimes in line with	Non-conformance	Non-conformance	Non-conformance	Non-conformance	Non-conformance	Sometimes in line with	often in line with	Non-conformance	Non-conformance	Non-conformance	Non-conformance	Non-conformance	Non-conformance	Non-conformance	Non-conformance	Sometimes in line with	Non-conformance	Non-conformance	Non-conformance	4	6	0	0	0	0
female	More than 20 years old	Medical major	urban	Less than 2	great	yes	no	1	aerosol transmission	Ordinary mask	Sometimes in line with	Non-conformance	Non-conformance	Non-conformance	Non-conformance	Non-conformance	Non-conformance	Non-conformance	Sometimes in line with	Sometimes in line with	Non-conformance	Non-conformance	Non-conformance	Non-conformance	Non-conformance	Non-conformance	Non-conformance	Non-conformance	Non-conformance	Non-conformance	Non-conformance	2	2	2	0	0	0
female	Less than 20 years old	Non-medical major	urban	Less than 2	great	no	yes	2	Airborne transmission	Isolated at home	Sometimes in line with	Sometimes in line with	Non-conformance	Sometimes in line with	Non-conformance	Non-conformance	Non-conformance	Sometimes in line with	Sometimes in line with	Non-conformance	Non-conformance	Sometimes in line with	Sometimes in line with	Non-conformance	Non-conformance	Non-conformance	Non-conformance	Non-conformance	Sometimes in line with	Non-conformance	Non-conformance	6	8	2	0	1	0
male	More than 20 years old	Non-medical major	rural	Less than 2	normal	no	no	3	Contact transmission	Isolated at home	Sometimes in line with	Non-conformance	Sometimes in line with	Non-conformance	Sometimes in line with	Non-conformance	Non-conformance	Non-conformance	Non-conformance	Non-conformance	Non-conformance	Non-conformance	Non-conformance	Non-conformance	Non-conformance	Non-conformance	Non-conformance	Sometimes in line with	Sometimes in line with	Non-conformance	Non-conformance	4	2	4	0	0	0
male	Less than 20 years old	Non-medical major	urban	Less than 2	great	no	no	1	Contact transmission	Isolated at home	Sometimes in line with	Sometimes in line with	Sometimes in line with	Non-conformance	Sometimes in line with	Sometimes in line with	Sometimes in line with	Sometimes in line with	Sometimes in line with	Sometimes in line with	Sometimes in line with	Sometimes in line with	Sometimes in line with	Sometimes in line with	Sometimes in line with	Sometimes in line with	Sometimes in line with	Sometimes in line with	Sometimes in line with	Sometimes in line with	Sometimes in line with	14	12	14	1	2	2
female	Less than 20 years old	Non-medical major	rural	More than 2	normal	no	no	2	Contact transmission	Isolated at home	Non-conformance	Non-conformance	Non-conformance	Non-conformance	Sometimes in line with	Non-conformance	Non-conformance	Non-conformance	Sometimes in line with	Sometimes in line with	Sometimes in line with	Non-conformance	Non-conformance	Sometimes in line with	Non-conformance	Non-conformance	Non-conformance	Non-conformance	Non-conformance	Non-conformance	Non-conformance	4	2	4	0	0	0
male	More than 20 years old	Non-medical major	rural	Less than 2	great	no	no	3	Airborne transmission	Hand washing and disinfection	Sometimes in line with	Non-conformance	always in line with	Non-conformance	Non-conformance	Non-conformance	Non-conformance	Non-conformance	Non-conformance	Non-conformance	Non-conformance	Non-conformance	Non-conformance	Non-conformance	Non-conformance	Non-conformance	Non-conformance	Non-conformance	Non-conformance	Non-conformance	Non-conformance	2	0	6	0	0	0
female	Less than 20 years old	Non-medical major	urban	More than 2	normal	no	no	3	Contact transmission	Ordinary mask	Sometimes in line with	Often in line with	Sometimes in line with	Often in line with	Sometimes in line with	Sometimes in line with	Non-conformance	Sometimes in line with	Sometimes in line with	Sometimes in line with	Sometimes in line with	Sometimes in line with	Sometimes in line with	Sometimes in line with	Sometimes in line with	Sometimes in line with	Sometimes in line with	Sometimes in line with	Sometimes in line with	Sometimes in line with	Sometimes in line with	14	16	14	1	2	2
male	More than 20 years old	Medical major	urban	Less than 2	great	no	no	2	aerosol transmission	Isolated at home	Sometimes in line with	Non-conformance	Sometimes in line with	Non-conformance	Non-conformance	Non-conformance	Non-conformance	Non-conformance	Non-conformance	Non-conformance	Non-conformance	Non-conformance	Non-conformance	Non-conformance	Non-conformance	Non-conformance	Non-conformance	Non-conformance	Non-conformance	Non-conformance	Non-conformance	2	0	2	0	0	0
male	More than 20 years old	Non-medical major	rural	Less than 2	normal	no	no	2	Contact transmission	Isolated at home	Sometimes in line with	Non-conformance	Non-conformance	Non-conformance	Non-conformance	Non-conformance	Non-conformance	Non-conformance	Non-conformance	Non-conformance	Non-conformance	Non-conformance	Non-conformance	Non-conformance	Non-conformance	Non-conformance	Non-conformance	Non-conformance	Non-conformance	Non-conformance	Non-conformance	2	0	0	0	0	0
male	More than 20 years old	Medical major	rural	Less than 2	normal	no	no	2	Airborne transmission	Ordinary mask	Sometimes in line with	Sometimes in line with	Sometimes in line with	Non-conformance	Sometimes in line with	Often in line with	Sometimes in line with	often in line with	Sometimes in line with	Sometimes in line with	Sometimes in line with	Sometimes in line with	Sometimes in line with	Non-conformance	Sometimes in line with	Non-conformance	Non-conformance	Non-conformance	Sometimes in line with	Non-conformance	Non-conformance	14	10	8	1	2	0
female	Less than 20 years old	Non-medical major	rural	Less than 2	great	no	no	2	Contact transmission	Isolated at home	Non-conformance	Sometimes in line with	Non-conformance	Non-conformance	Non-conformance	Non-conformance	Non-conformance	Non-conformance	Non-conformance	Non-conformance	Non-conformance	Non-conformance	Non-conformance	Non-conformance	Non-conformance	Non-conformance	Non-conformance	Non-conformance	Non-conformance	Non-conformance	Non-conformance	0	2	0	0	0	0
female	Less than 20 years old	Medical major	rural	Less than 2	normal	no	yes	2	aerosol transmission	Isolated at home	Non-conformance	Non-conformance	Non-conformance	Non-conformance	Non-conformance	Non-conformance	Non-conformance	Non-conformance	Non-conformance	Non-conformance	Non-conformance	Non-conformance	Non-conformance	Non-conformance	Non-conformance	Non-conformance	Non-conformance	Non-conformance	Non-conformance	Non-conformance	Non-conformance	0	0	0	0	0	0
male	More than 20 years old	Non-medical major	rural	Less than 2	great	no	yes	3	Airborne transmission	Ordinary mask	Sometimes in line with	Sometimes in line with	Sometimes in line with	Non-conformance	Sometimes in line with	Non-conformance	Non-conformance	Sometimes in line with	Sometimes in line with	Non-conformance	Non-conformance	Sometimes in line with	Non-conformance	Sometimes in line with	Non-conformance	Non-conformance	Non-conformance	Sometimes in line with	Non-conformance	Sometimes in line with	Non-conformance	10	6	4	0	0	0
male	More than 20 years old	Non-medical major	rural	Less than 2	normal	no	no	2	Contact transmission	Hand washing and disinfection	Non-conformance	Sometimes in line with	Non-conformance	Non-conformance	Non-conformance	Non-conformance	Non-conformance	Non-conformance	Non-conformance	Non-conformance	Non-conformance	Non-conformance	Non-conformance	Sometimes in line with	Non-conformance	Non-conformance	Non-conformance	Sometimes in line with	always in line with	Non-conformance	Non-conformance	4	8	0	0	1	0
male	More than 20 years old	Non-medical major	urban	Less than 2	great	no	no	3	aerosol transmission	Isolated at home	Often in line with	Sometimes in line with	Non-conformance	Non-conformance	Often in line with	Non-conformance	Non-conformance	Non-conformance	Non-conformance	Sometimes in line with	Sometimes in line with	Non-conformance	Non-conformance	often in line with	Non-conformance	Non-conformance	Non-conformance	Non-conformance	Non-conformance	Non-conformance	Non-conformance	10	2	6	0	0	0
male	More than 20 years old	Non-medical major	rural	Less than 2	great	no	yes	2	Contact transmission	N95 mask	Non-conformance	Non-conformance	Non-conformance	Non-conformance	Sometimes in line with	Non-conformance	Non-conformance	Sometimes in line with	Sometimes in line with	Sometimes in line with	Non-conformance	often in line with	Non-conformance	Sometimes in line with	Non-conformance	Sometimes in line with	Non-conformance	Non-conformance	Sometimes in line with	Non-conformance	Non-conformance	8	4	6	0	0	0
male	Less than 20 years old	Non-medical major	rural	More than 2	great	no	no	1	Contact transmission	Ordinary mask	Often in line with	Non-conformance	Sometimes in line with	Non-conformance	Non-conformance	Non-conformance	Non-conformance	Non-conformance	Non-conformance	Sometimes in line with	Non-conformance	Non-conformance	Non-conformance	Non-conformance	Non-conformance	Non-conformance	Non-conformance	Non-conformance	Non-conformance	Non-conformance	Non-conformance	4	0	4	0	0	0
male	Less than 20 years old	Non-medical major	rural	Less than 2	normal	no	no	1	Contact transmission	N95 mask	Non-conformance	Non-conformance	Non-conformance	Non-conformance	Non-conformance	Non-conformance	Non-conformance	Non-conformance	Non-conformance	Non-conformance	Non-conformance	Non-conformance	Non-conformance	Non-conformance	Non-conformance	Non-conformance	Non-conformance	Non-conformance	Sometimes in line with	Non-conformance	Non-conformance	0	2	0	0	0	0
female	Less than 20 years old	Non-medical major	rural	Less than 2	normal	no	no	3	Airborne transmission	N95 mask	Sometimes in line with	Often in line with	Sometimes in line with	Non-conformance	Sometimes in line with	Sometimes in line with	Sometimes in line with	Sometimes in line with	Sometimes in line with	Non-conformance	Non-conformance	Sometimes in line with	Sometimes in line with	Non-conformance	Non-conformance	Sometimes in line with	Non-conformance	Non-conformance	Non-conformance	Non-conformance	Non-conformance	8	8	8	0	1	0
male	Less than 20 years old	Non-medical major	urban	Less than 2	great	no	no	2	Contact transmission	Isolated at home	Sometimes in line with	Sometimes in line with	Sometimes in line with	Non-conformance	Non-conformance	Non-conformance	Non-conformance	Non-conformance	Non-conformance	Non-conformance	Non-conformance	Non-conformance	Non-conformance	Non-conformance	Non-conformance	Non-conformance	Non-conformance	Non-conformance	Non-conformance	Non-conformance	Non-conformance	2	2	2	0	0	0
male	Less than 20 years old	Non-medical major	rural	Less than 2	normal	no	no	2	Airborne transmission	Ordinary mask	Sometimes in line with	Sometimes in line with	Sometimes in line with	Sometimes in line with	Sometimes in line with	Sometimes in line with	Non-conformance	always in line with	always in line with	Sometimes in line with	Sometimes in line with	Sometimes in line with	Sometimes in line with	Sometimes in line with	Non-conformance	Sometimes in line with	Non-conformance	often in line with	Non-conformance	Sometimes in line with	Non-conformance	20	12	10	2	2	1
female	Less than 20 years old	Medical major	rural	Less than 2	great	no	no	2	Airborne transmission	Isolated at home	Sometimes in line with	Non-conformance	Non-conformance	Non-conformance	Non-conformance	Non-conformance	Non-conformance	Sometimes in line with	Sometimes in line with	Non-conformance	Sometimes in line with	Non-conformance	Non-conformance	Sometimes in line with	Non-conformance	Non-conformance	Non-conformance	Non-conformance	Non-conformance	Non-conformance	Non-conformance	8	2	0	0	0	0
male	Less than 20 years old	Non-medical major	rural	Less than 2	great	no	no	3	Airborne transmission	Ordinary mask	Non-conformance	always in line with	Sometimes in line with	Non-conformance	Non-conformance	Sometimes in line with	Non-conformance	Non-conformance	Non-conformance	Sometimes in line with	Non-conformance	Sometimes in line with	Non-conformance	Non-conformance	Sometimes in line with	Non-conformance	Sometimes in line with	Non-conformance	Non-conformance	Sometimes in line with	Non-conformance	4	10	6	0	2	0
male	Less than 20 years old	Non-medical major	rural	Less than 2	normal	yes	no	2	Airborne transmission	Ordinary mask	Sometimes in line with	Sometimes in line with	Sometimes in line with	Non-conformance	Sometimes in line with	Non-conformance	Non-conformance	Sometimes in line with	Sometimes in line with	Non-conformance	Non-conformance	Non-conformance	Non-conformance	Non-conformance	Non-conformance	Non-conformance	Non-conformance	Non-conformance	Sometimes in line with	Non-conformance	Non-conformance	4	6	4	0	0	0
male	Less than 20 years old	Non-medical major	rural	More than 2	great	no	yes	2	Contact transmission	N95 mask	Sometimes in line with	Non-conformance	Sometimes in line with	Non-conformance	Non-conformance	Non-conformance	Non-conformance	Sometimes in line with	Sometimes in line with	Sometimes in line with	Non-conformance	Sometimes in line with	Non-conformance	Non-conformance	Non-conformance	Non-conformance	Non-conformance	Non-conformance	Non-conformance	Non-conformance	Non-conformance	6	2	4	0	0	0
female	More than 20 years old	Medical major	rural	Less than 2	great	no	no	2	aerosol transmission	N95 mask	Sometimes in line with	Sometimes in line with	Non-conformance	Non-conformance	Non-conformance	Non-conformance	Non-conformance	Non-conformance	Sometimes in line with	Non-conformance	Non-conformance	Non-conformance	Non-conformance	Non-conformance	Non-conformance	Non-conformance	Non-conformance	Sometimes in line with	Non-conformance	Non-conformance	Non-conformance	4	4	0	0	0	0
male	Less than 20 years old	Non-medical major	urban	Less than 2	great	no	no	1	Airborne transmission	Ordinary mask	Non-conformance	Non-conformance	Non-conformance	Non-conformance	Non-conformance	Non-conformance	Non-conformance	Non-conformance	Non-conformance	Non-conformance	Non-conformance	Non-conformance	Non-conformance	Non-conformance	Non-conformance	Non-conformance	Non-conformance	Non-conformance	Non-conformance	Non-conformance	Non-conformance	0	0	0	0	0	0
male	Less than 20 years old	Non-medical major	rural	Less than 2	great	no	no	2	aerosol transmission	N95 mask	Sometimes in line with	Non-conformance	Non-conformance	Non-conformance	Sometimes in line with	Non-conformance	Non-conformance	Sometimes in line with	Non-conformance	Non-conformance	Non-conformance	Sometimes in line with	Non-conformance	Non-conformance	Non-conformance	Non-conformance	Non-conformance	Non-conformance	Non-conformance	Non-conformance	Non-conformance	6	0	2	0	0	0
male	Less than 20 years old	Non-medical major	urban	Less than 2	great	yes	no	1	Contact transmission	Ordinary mask	Sometimes in line with	Sometimes in line with	Sometimes in line with	Non-conformance	Non-conformance	Non-conformance	Non-conformance	Non-conformance	Non-conformance	Non-conformance	Non-conformance	Non-conformance	Non-conformance	Non-conformance	Non-conformance	Non-conformance	Non-conformance	Sometimes in line with	Sometimes in line with	Non-conformance	Sometimes in line with	4	4	4	0	0	0
male	More than 20 years old	Non-medical major	rural	Less than 2	normal	no	no	2	aerosol transmission	N95 mask	Sometimes in line with	Non-conformance	Non-conformance	Non-conformance	Sometimes in line with	Non-conformance	Non-conformance	Non-conformance	Sometimes in line with	Sometimes in line with	Sometimes in line with	Non-conformance	Non-conformance	Non-conformance	Non-conformance	Non-conformance	Non-conformance	Sometimes in line with	Non-conformance	Non-conformance	Non-conformance	6	2	4	0	0	0
male	Less than 20 years old	Non-medical major	rural	Less than 2	great	no	yes	2	Contact transmission	N95 mask	Sometimes in line with	Non-conformance	Often in line with	Sometimes in line with	Sometimes in line with	Sometimes in line with	Sometimes in line with	Sometimes in line with	Sometimes in line with	Sometimes in line with	Sometimes in line with	Sometimes in line with	Sometimes in line with	often in line with	Sometimes in line with	Sometimes in line with	Sometimes in line with	Sometimes in line with	Sometimes in line with	Sometimes in line with	Sometimes in line with	16	12	16	1	2	2
male	More than 20 years old	Non-medical major	urban	Less than 2	normal	no	no	1	Contact transmission	N95 mask	Non-conformance	Sometimes in line with	Sometimes in line with	Sometimes in line with	Sometimes in line with	Non-conformance	Non-conformance	Non-conformance	Sometimes in line with	Non-conformance	Non-conformance	Non-conformance	Non-conformance	Non-conformance	Non-conformance	Non-conformance	Non-conformance	Non-conformance	Non-conformance	Non-conformance	Non-conformance	0	6	4	0	0	0
male	More than 20 years old	Non-medical major	rural	Less than 2	normal	no	no	2	aerosol transmission	N95 mask	Sometimes in line with	Sometimes in line with	Sometimes in line with	Non-conformance	Sometimes in line with	Non-conformance	Non-conformance	Sometimes in line with	Non-conformance	Sometimes in line with	Sometimes in line with	Sometimes in line with	Non-conformance	Non-conformance	Non-conformance	Non-conformance	Non-conformance	Non-conformance	Non-conformance	Non-conformance	Non-conformance	8	2	6	0	0	0
male	More than 20 years old	Non-medical major	rural	Less than 2	normal	no	yes	2	Contact transmission	Hand washing and disinfection	Non-conformance	Non-conformance	Non-conformance	Non-conformance	Non-conformance	Non-conformance	Non-conformance	Non-conformance	Non-conformance	Non-conformance	Non-conformance	Non-conformance	Non-conformance	Non-conformance	Non-conformance	Non-conformance	Non-conformance	Non-conformance	Non-conformance	Non-conformance	Non-conformance	0	0	0	0	0	0
male	More than 20 years old	Non-medical major	rural	Less than 2	normal	no	no	2	Airborne transmission	Isolated at home	Sometimes in line with	Non-conformance	Sometimes in line with	Non-conformance	Non-conformance	Non-conformance	Non-conformance	Non-conformance	often in line with	Non-conformance	Non-conformance	Non-conformance	Non-conformance	Non-conformance	Non-conformance	Non-conformance	Sometimes in line with	Non-conformance	Non-conformance	Non-conformance	Non-conformance	2	4	4	0	0	0
male	More than 20 years old	Non-medical major	rural	Less than 2	great	no	no	2	Airborne transmission	Isolated at home	Non-conformance	Non-conformance	Non-conformance	Non-conformance	Sometimes in line with	Sometimes in line with	Non-conformance	Sometimes in line with	often in line with	Sometimes in line with	Sometimes in line with	Non-conformance	Sometimes in line with	often in line with	Non-conformance	Non-conformance	Non-conformance	Sometimes in line with	Non-conformance	Sometimes in line with	Sometimes in line with	12	6	8	1	0	0
male	More than 20 years old	Non-medical major	rural	Less than 2	great	no	no	1	Airborne transmission	Isolated at home	Sometimes in line with	always in line with	Sometimes in line with	Non-conformance	Sometimes in line with	Non-conformance	Non-conformance	Sometimes in line with	always in line with	Sometimes in line with	Non-conformance	Non-conformance	Sometimes in line with	often in line with	Non-conformance	Sometimes in line with	Sometimes in line with	Non-conformance	Non-conformance	Non-conformance	Sometimes in line with	8	12	14	0	2	2
male	More than 20 years old	Non-medical major	rural	Less than 2	great	no	no	1	aerosol transmission	Isolated at home	Sometimes in line with	Sometimes in line with	Sometimes in line with	Non-conformance	Non-conformance	Non-conformance	Non-conformance	Sometimes in line with	Sometimes in line with	Non-conformance	Non-conformance	Non-conformance	Non-conformance	Sometimes in line with	Non-conformance	Non-conformance	Non-conformance	Sometimes in line with	Sometimes in line with	Non-conformance	Non-conformance	8	6	2	0	0	0
female	Less than 20 years old	Non-medical major	rural	Less than 2	great	no	no	2	Airborne transmission	Isolated at home	Non-conformance	Non-conformance	Sometimes in line with	Non-conformance	Non-conformance	Non-conformance	Non-conformance	Sometimes in line with	Non-conformance	Non-conformance	Non-conformance	Non-conformance	Non-conformance	Non-conformance	Non-conformance	Non-conformance	Non-conformance	Non-conformance	Non-conformance	Non-conformance	Non-conformance	2	0	2	0	0	0
male	More than 20 years old	Non-medical major	urban	Less than 2	great	no	no	2	Contact transmission	Isolated at home	Often in line with	Often in line with	Often in line with	Non-conformance	Sometimes in line with	Sometimes in line with	Non-conformance	often in line with	Sometimes in line with	Non-conformance	Non-conformance	Sometimes in line with	Sometimes in line with	always in line with	often in line with	Sometimes in line with	Non-conformance	Sometimes in line with	Sometimes in line with	always in line with	Non-conformance	20	16	10	2	2	1
male	More than 20 years old	Non-medical major	rural	Less than 2	normal	no	no	2	Contact transmission	Isolated at home	Sometimes in line with	Sometimes in line with	Sometimes in line with	Non-conformance	Sometimes in line with	Sometimes in line with	Non-conformance	Sometimes in line with	often in line with	Sometimes in line with	Sometimes in line with	Sometimes in line with	Sometimes in line with	Sometimes in line with	Non-conformance	Non-conformance	Non-conformance	Sometimes in line with	Non-conformance	Sometimes in line with	Non-conformance	14	8	8	1	1	0
male	More than 20 years old	Non-medical major	rural	More than 2	normal	no	yes	2	Airborne transmission	Ordinary mask	Sometimes in line with	Non-conformance	Non-conformance	Non-conformance	Non-conformance	Non-conformance	Non-conformance	Non-conformance	Non-conformance	Non-conformance	Non-conformance	Non-conformance	Non-conformance	Non-conformance	Non-conformance	Non-conformance	Non-conformance	Non-conformance	Non-conformance	Non-conformance	Non-conformance	2	0	0	0	0	0
female	More than 20 years old	Medical major	urban	Less than 2	normal	no	yes	3	aerosol transmission	Ordinary mask	Non-conformance	Sometimes in line with	Sometimes in line with	Non-conformance	Sometimes in line with	Non-conformance	Non-conformance	Non-conformance	Sometimes in line with	Sometimes in line with	Sometimes in line with	Sometimes in line with	Sometimes in line with	Sometimes in line with	Non-conformance	Sometimes in line with	Non-conformance	Non-conformance	Non-conformance	Non-conformance	Non-conformance	6	4	10	0	0	1
male	Less than 20 years old	Non-medical major	urban	Less than 2	great	no	no	1	Airborne transmission	Ordinary mask	Non-conformance	Non-conformance	Non-conformance	Non-conformance	Non-conformance	Non-conformance	Non-conformance	Non-conformance	Non-conformance	Sometimes in line with	Non-conformance	Non-conformance	Non-conformance	Non-conformance	Non-conformance	Non-conformance	Non-conformance	Non-conformance	Non-conformance	Non-conformance	Non-conformance	0	0	2	0	0	0
male	More than 20 years old	Non-medical major	rural	Less than 2	normal	no	yes	3	Airborne transmission	N95 mask	Non-conformance	Sometimes in line with	Sometimes in line with	Non-conformance	Sometimes in line with	Sometimes in line with	Sometimes in line with	Sometimes in line with	Sometimes in line with	Sometimes in line with	Sometimes in line with	Sometimes in line with	Sometimes in line with	Sometimes in line with	Sometimes in line with	Sometimes in line with	Sometimes in line with	Sometimes in line with	Sometimes in line with	Sometimes in line with	Sometimes in line with	12	12	14	1	2	2
male	More than 20 years old	Non-medical major	rural	Less than 2	normal	no	no	2	Contact transmission	Isolated at home	Sometimes in line with	Sometimes in line with	Non-conformance	Non-conformance	Sometimes in line with	Sometimes in line with	Non-conformance	Non-conformance	Sometimes in line with	Non-conformance	Non-conformance	Non-conformance	Non-conformance	Sometimes in line with	Non-conformance	Non-conformance	Non-conformance	Sometimes in line with	Non-conformance	Non-conformance	Non-conformance	8	4	2	0	0	0
female	More than 20 years old	Non-medical major	urban	Less than 2	great	no	no	3	Airborne transmission	Isolated at home	Sometimes in line with	Sometimes in line with	Sometimes in line with	Sometimes in line with	Sometimes in line with	Non-conformance	Non-conformance	Non-conformance	Non-conformance	Non-conformance	Non-conformance	Non-conformance	Sometimes in line with	Non-conformance	Non-conformance	Non-conformance	Non-conformance	Sometimes in line with	Non-conformance	Sometimes in line with	Non-conformance	4	6	6	0	0	0
male	More than 20 years old	Non-medical major	rural	Less than 2	great	no	no	2	Airborne transmission	Isolated at home	Non-conformance	Non-conformance	Non-conformance	Non-conformance	Non-conformance	Non-conformance	Non-conformance	Non-conformance	Non-conformance	Non-conformance	Non-conformance	Non-conformance	Non-conformance	Non-conformance	Non-conformance	Non-conformance	Non-conformance	Non-conformance	Non-conformance	Non-conformance	Non-conformance	0	0	0	0	0	0
male	More than 20 years old	Non-medical major	rural	Less than 2	normal	no	yes	2	aerosol transmission	Isolated at home	Sometimes in line with	Non-conformance	Non-conformance	Non-conformance	Non-conformance	Non-conformance	Non-conformance	Non-conformance	Non-conformance	Non-conformance	Non-conformance	Non-conformance	Non-conformance	Non-conformance	Non-conformance	Non-conformance	Non-conformance	Non-conformance	Non-conformance	Non-conformance	Non-conformance	2	0	0	0	0	0
female	Less than 20 years old	Non-medical major	rural	Less than 2	great	no	no	3	fecal-oral transmission	Isolated at home	Sometimes in line with	Sometimes in line with	Non-conformance	Non-conformance	Sometimes in line with	Non-conformance	Non-conformance	Sometimes in line with	Sometimes in line with	Sometimes in line with	Sometimes in line with	Non-conformance	Sometimes in line with	Sometimes in line with	Non-conformance	often in line with	Sometimes in line with	Sometimes in line with	Non-conformance	Sometimes in line with	Non-conformance	10	6	12	0	0	1
female	Less than 20 years old	Non-medical major	urban	Less than 2	great	yes	no	2	Airborne transmission	N95 mask	Sometimes in line with	Sometimes in line with	Sometimes in line with	Non-conformance	Sometimes in line with	Non-conformance	Non-conformance	Sometimes in line with	Sometimes in line with	Non-conformance	Sometimes in line with	Sometimes in line with	Sometimes in line with	Sometimes in line with	Non-conformance	Sometimes in line with	Non-conformance	Sometimes in line with	Non-conformance	Sometimes in line with	Non-conformance	12	6	8	1	0	0
female	More than 20 years old	Non-medical major	rural	Less than 2	normal	no	no	2	Contact transmission	Isolated at home	Non-conformance	Sometimes in line with	Non-conformance	Non-conformance	Non-conformance	Non-conformance	Non-conformance	Non-conformance	Non-conformance	Non-conformance	Non-conformance	Non-conformance	Non-conformance	Non-conformance	Non-conformance	Non-conformance	Non-conformance	Non-conformance	Non-conformance	Non-conformance	Non-conformance	0	2	0	0	0	0
male	More than 20 years old	Non-medical major	urban	Less than 2	great	yes	yes	2	aerosol transmission	Isolated at home	Non-conformance	Non-conformance	Non-conformance	Non-conformance	Sometimes in line with	Non-conformance	Non-conformance	Sometimes in line with	Non-conformance	Non-conformance	Non-conformance	Non-conformance	Non-conformance	Non-conformance	Non-conformance	Non-conformance	Non-conformance	Non-conformance	Non-conformance	Non-conformance	Non-conformance	2	0	2	0	0	0
male	Less than 20 years old	Non-medical major	rural	More than 2	great	no	yes	1	Contact transmission	Ordinary mask	Non-conformance	Non-conformance	Non-conformance	Non-conformance	Non-conformance	Non-conformance	Non-conformance	Non-conformance	Non-conformance	Non-conformance	Non-conformance	Non-conformance	Non-conformance	Non-conformance	Non-conformance	Non-conformance	Non-conformance	Sometimes in line with	Non-conformance	Non-conformance	Non-conformance	2	0	0	0	0	0
male	More than 20 years old	Non-medical major	rural	More than 2	normal	no	no	3	Airborne transmission	Ordinary mask	Sometimes in line with	Often in line with	Non-conformance	Non-conformance	Often in line with	Non-conformance	Non-conformance	Non-conformance	Sometimes in line with	Sometimes in line with	Non-conformance	Non-conformance	Non-conformance	Non-conformance	Non-conformance	Non-conformance	Non-conformance	Non-conformance	Non-conformance	Sometimes in line with	Non-conformance	2	8	6	0	1	0
male	More than 20 years old	Non-medical major	urban	Less than 2	great	no	yes	2	Contact transmission	N95 mask	Non-conformance	Sometimes in line with	Non-conformance	Non-conformance	Sometimes in line with	Non-conformance	Non-conformance	Sometimes in line with	Non-conformance	Sometimes in line with	Non-conformance	Non-conformance	Sometimes in line with	Non-conformance	Non-conformance	Non-conformance	Non-conformance	Non-conformance	Non-conformance	Non-conformance	Non-conformance	2	2	6	0	0	0
male	More than 20 years old	Non-medical major	rural	Less than 2	normal	no	yes	3	Contact transmission	N95 mask	Sometimes in line with	Sometimes in line with	Non-conformance	Non-conformance	Non-conformance	Non-conformance	Non-conformance	Non-conformance	Non-conformance	Non-conformance	Non-conformance	Non-conformance	Non-conformance	Non-conformance	Sometimes in line with	Non-conformance	Non-conformance	Non-conformance	Non-conformance	Sometimes in line with	Non-conformance	2	6	0	0	0	0
female	Less than 20 years old	Non-medical major	rural	Less than 2	normal	no	no	3	aerosol transmission	Isolated at home	Sometimes in line with	Sometimes in line with	Sometimes in line with	Non-conformance	Non-conformance	Sometimes in line with	Non-conformance	Non-conformance	Sometimes in line with	Sometimes in line with	Non-conformance	Non-conformance	Non-conformance	Sometimes in line with	Non-conformance	Non-conformance	Non-conformance	Sometimes in line with	Non-conformance	Non-conformance	Non-conformance	8	4	4	0	0	0
male	More than 20 years old	Non-medical major	rural	Less than 2	normal	no	no	3	Contact transmission	Ordinary mask	Sometimes in line with	Sometimes in line with	Sometimes in line with	Non-conformance	Sometimes in line with	Sometimes in line with	Non-conformance	Non-conformance	Non-conformance	Sometimes in line with	Non-conformance	Sometimes in line with	Sometimes in line with	Non-conformance	Non-conformance	Sometimes in line with	Non-conformance	Sometimes in line with	Sometimes in line with	Non-conformance	Non-conformance	8	4	10	0	0	1
male	Less than 20 years old	Non-medical major	rural	Less than 2	normal	no	yes	3	Contact transmission	Ordinary mask	Non-conformance	Non-conformance	Non-conformance	Non-conformance	Sometimes in line with	Non-conformance	Non-conformance	Non-conformance	Sometimes in line with	Sometimes in line with	Non-conformance	Non-conformance	Non-conformance	Sometimes in line with	Non-conformance	Non-conformance	Non-conformance	Non-conformance	Non-conformance	Non-conformance	Non-conformance	2	2	4	0	0	0
male	Less than 20 years old	Non-medical major	rural	Less than 2	normal	no	no	2	Contact transmission	Isolated at home	Sometimes in line with	Often in line with	Sometimes in line with	Sometimes in line with	Sometimes in line with	Sometimes in line with	Sometimes in line with	Sometimes in line with	Non-conformance	Sometimes in line with	Sometimes in line with	Sometimes in line with	Sometimes in line with	Non-conformance	Non-conformance	always in line with	Non-conformance	Non-conformance	Sometimes in line with	Non-conformance	Non-conformance	10	10	14	0	2	2
female	Less than 20 years old	Non-medical major	urban	Less than 2	great	no	no	3	Airborne transmission	Ordinary mask	Non-conformance	always in line with	Non-conformance	always in line with	Non-conformance	Non-conformance	Non-conformance	Non-conformance	Non-conformance	Non-conformance	Non-conformance	Non-conformance	Non-conformance	Non-conformance	Non-conformance	Non-conformance	Non-conformance	Non-conformance	Non-conformance	Non-conformance	Non-conformance	0	12	0	0	2	0
female	More than 20 years old	Medical major	rural	Less than 2	great	no	no	2	aerosol transmission	N95 mask	Non-conformance	Non-conformance	Non-conformance	Non-conformance	Non-conformance	Non-conformance	Non-conformance	Non-conformance	Non-conformance	Non-conformance	Non-conformance	Non-conformance	Non-conformance	Non-conformance	Non-conformance	Non-conformance	Non-conformance	Non-conformance	Non-conformance	Non-conformance	Non-conformance	0	0	0	0	0	0
female	Less than 20 years old	Non-medical major	rural	Less than 2	great	no	yes	3	Airborne transmission	Isolated at home	Non-conformance	Sometimes in line with	Sometimes in line with	Non-conformance	Non-conformance	Non-conformance	Non-conformance	Non-conformance	Non-conformance	Non-conformance	Non-conformance	Non-conformance	Sometimes in line with	Non-conformance	Sometimes in line with	Non-conformance	Non-conformance	Sometimes in line with	Non-conformance	Non-conformance	Non-conformance	2	4	4	0	0	0
female	Less than 20 years old	Non-medical major	rural	Less than 2	normal	no	no	1	Airborne transmission	Ordinary mask	Non-conformance	Non-conformance	Non-conformance	Sometimes in line with	Sometimes in line with	Non-conformance	Sometimes in line with	Sometimes in line with	often in line with	Non-conformance	Sometimes in line with	Sometimes in line with	Sometimes in line with	Sometimes in line with	Non-conformance	Non-conformance	Non-conformance	Non-conformance	Non-conformance	Non-conformance	Non-conformance	8	8	4	0	1	0
female	More than 20 years old	Non-medical major	rural	More than 2	normal	yes	no	1	Airborne transmission	Ordinary mask	Sometimes in line with	Non-conformance	Non-conformance	Non-conformance	Sometimes in line with	Non-conformance	Non-conformance	Sometimes in line with	Sometimes in line with	Non-conformance	Sometimes in line with	Sometimes in line with	Non-conformance	Non-conformance	Non-conformance	Non-conformance	Non-conformance	Non-conformance	Non-conformance	Non-conformance	Non-conformance	8	2	2	0	0	0
male	More than 20 years old	Non-medical major	rural	Less than 2	great	no	yes	3	Contact transmission	N95 mask	Often in line with	Often in line with	always in line with	Non-conformance	Often in line with	Often in line with	Non-conformance	Sometimes in line with	Sometimes in line with	Non-conformance	Sometimes in line with	Sometimes in line with	often in line with	always in line with	always in line with	often in line with	Non-conformance	often in line with	Non-conformance	Sometimes in line with	Non-conformance	24	14	18	2	2	2
female	More than 20 years old	Medical major	rural	More than 2	normal	no	no	2	aerosol transmission	Isolated at home	Sometimes in line with	Non-conformance	Non-conformance	Non-conformance	Sometimes in line with	Non-conformance	Non-conformance	Sometimes in line with	Sometimes in line with	Non-conformance	Sometimes in line with	Non-conformance	Sometimes in line with	Sometimes in line with	Sometimes in line with	Non-conformance	Non-conformance	Sometimes in line with	Non-conformance	Non-conformance	Non-conformance	10	4	4	0	0	0
female	More than 20 years old	Medical major	rural	Less than 2	great	no	no	2	aerosol transmission	Ordinary mask	Non-conformance	Non-conformance	Non-conformance	Non-conformance	Non-conformance	Non-conformance	Non-conformance	often in line with	Non-conformance	Non-conformance	Non-conformance	Non-conformance	Non-conformance	Non-conformance	Sometimes in line with	Non-conformance	Non-conformance	Non-conformance	Non-conformance	Non-conformance	Non-conformance	4	2	0	0	0	0
male	Less than 20 years old	Medical major	urban	Less than 2	great	no	yes	3	Airborne transmission	N95 mask	Non-conformance	Non-conformance	Non-conformance	Non-conformance	Non-conformance	Non-conformance	Non-conformance	Non-conformance	Non-conformance	Non-conformance	Non-conformance	Non-conformance	Non-conformance	Non-conformance	Non-conformance	Non-conformance	Non-conformance	Non-conformance	Non-conformance	Non-conformance	Non-conformance	0	0	0	0	0	0
male	More than 20 years old	Non-medical major	urban	Less than 2	great	no	yes	1	Contact transmission	Isolated at home	Non-conformance	Sometimes in line with	Non-conformance	Non-conformance	Sometimes in line with	Sometimes in line with	Non-conformance	often in line with	Non-conformance	Sometimes in line with	Sometimes in line with	Sometimes in line with	Sometimes in line with	often in line with	Non-conformance	Sometimes in line with	Non-conformance	Sometimes in line with	Sometimes in line with	Sometimes in line with	Non-conformance	16	6	8	1	0	0
male	More than 20 years old	Non-medical major	urban	More than 2	great	no	no	3	Contact transmission	Isolated at home	Often in line with	Sometimes in line with	Non-conformance	Non-conformance	Non-conformance	Non-conformance	Non-conformance	Non-conformance	Non-conformance	Non-conformance	Non-conformance	Non-conformance	Non-conformance	Non-conformance	Non-conformance	Non-conformance	Non-conformance	Non-conformance	Non-conformance	Non-conformance	Sometimes in line with	4	2	2	0	0	0
female	More than 20 years old	Medical major	rural	Less than 2	great	no	no	2	aerosol transmission	Isolated at home	Non-conformance	Non-conformance	Non-conformance	Non-conformance	Non-conformance	Non-conformance	Non-conformance	Non-conformance	Non-conformance	Non-conformance	Non-conformance	Non-conformance	Non-conformance	Non-conformance	Non-conformance	Non-conformance	Non-conformance	Non-conformance	Non-conformance	Non-conformance	Non-conformance	0	0	0	0	0	0
male	Less than 20 years old	Non-medical major	rural	Less than 2	great	no	yes	2	Contact transmission	N95 mask	Non-conformance	Non-conformance	Non-conformance	Non-conformance	Non-conformance	Non-conformance	Non-conformance	Non-conformance	Non-conformance	Non-conformance	Non-conformance	Non-conformance	Non-conformance	Non-conformance	Non-conformance	Non-conformance	Non-conformance	Non-conformance	Sometimes in line with	Non-conformance	Non-conformance	0	2	0	0	0	0
male	More than 20 years old	Non-medical major	rural	Less than 2	normal	yes	no	2	aerosol transmission	Isolated at home	Often in line with	Sometimes in line with	Non-conformance	Non-conformance	Non-conformance	Non-conformance	Non-conformance	Non-conformance	Non-conformance	Non-conformance	Non-conformance	Non-conformance	Non-conformance	Non-conformance	Non-conformance	Non-conformance	Non-conformance	Non-conformance	Non-conformance	Non-conformance	Non-conformance	4	2	0	0	0	0
male	More than 20 years old	Non-medical major	rural	Less than 2	great	no	no	2	Contact transmission	Ordinary mask	Non-conformance	Non-conformance	Non-conformance	Non-conformance	Non-conformance	Non-conformance	Non-conformance	Non-conformance	Non-conformance	Non-conformance	Non-conformance	Non-conformance	Non-conformance	Non-conformance	Non-conformance	Non-conformance	Non-conformance	Non-conformance	Non-conformance	Non-conformance	Non-conformance	0	0	0	0	0	0
female	More than 20 years old	Medical major	urban	Less than 2	normal	no	no	3	aerosol transmission	N95 mask	Sometimes in line with	Sometimes in line with	Sometimes in line with	Sometimes in line with	Sometimes in line with	Non-conformance	Non-conformance	Sometimes in line with	Non-conformance	Sometimes in line with	Non-conformance	Non-conformance	Sometimes in line with	Non-conformance	Sometimes in line with	Sometimes in line with	Non-conformance	Non-conformance	Non-conformance	Non-conformance	Non-conformance	4	6	10	0	0	1
male	More than 20 years old	Non-medical major	rural	Less than 2	normal	no	no	2	Airborne transmission	Isolated at home	Sometimes in line with	Non-conformance	Non-conformance	Non-conformance	Non-conformance	Non-conformance	Non-conformance	Non-conformance	Sometimes in line with	Non-conformance	Non-conformance	Non-conformance	Non-conformance	Non-conformance	Non-conformance	Non-conformance	Non-conformance	Non-conformance	Non-conformance	Non-conformance	Non-conformance	2	2	0	0	0	0
male	Less than 20 years old	Non-medical major	rural	Less than 2	great	no	no	1	Contact transmission	Ordinary mask	Non-conformance	Non-conformance	Sometimes in line with	Non-conformance	Non-conformance	Non-conformance	Non-conformance	Non-conformance	Non-conformance	Non-conformance	Non-conformance	Non-conformance	Non-conformance	Non-conformance	Non-conformance	Non-conformance	Non-conformance	Non-conformance	Non-conformance	Non-conformance	Non-conformance	0	0	2	0	0	0
male	Less than 20 years old	Non-medical major	rural	Less than 2	normal	no	yes	1	Airborne transmission	N95 mask	Sometimes in line with	Sometimes in line with	Sometimes in line with	Non-conformance	Sometimes in line with	Sometimes in line with	Sometimes in line with	Sometimes in line with	Sometimes in line with	Sometimes in line with	Sometimes in line with	Sometimes in line with	Sometimes in line with	Sometimes in line with	Sometimes in line with	Sometimes in line with	Sometimes in line with	Sometimes in line with	Sometimes in line with	Sometimes in line with	Sometimes in line with	14	12	14	1	2	2
female	Less than 20 years old	Non-medical major	rural	Less than 2	normal	no	no	3	Airborne transmission	N95 mask	Sometimes in line with	Sometimes in line with	Sometimes in line with	Non-conformance	Sometimes in line with	Non-conformance	Non-conformance	Non-conformance	Sometimes in line with	Non-conformance	Sometimes in line with	Sometimes in line with	Sometimes in line with	Sometimes in line with	Sometimes in line with	Non-conformance	Non-conformance	Sometimes in line with	Non-conformance	Sometimes in line with	Non-conformance	10	8	6	0	1	0
female	Less than 20 years old	Non-medical major	urban	Less than 2	great	yes	yes	2	Airborne transmission	N95 mask	Non-conformance	Sometimes in line with	Sometimes in line with	Non-conformance	Non-conformance	Non-conformance	Non-conformance	Sometimes in line with	Non-conformance	Non-conformance	Non-conformance	Sometimes in line with	Sometimes in line with	Non-conformance	Non-conformance	Non-conformance	Non-conformance	Non-conformance	Non-conformance	Non-conformance	Non-conformance	4	2	4	0	0	0
male	Less than 20 years old	Non-medical major	rural	Less than 2	great	no	no	2	Airborne transmission	N95 mask	Sometimes in line with	Non-conformance	Sometimes in line with	Non-conformance	Non-conformance	Non-conformance	Non-conformance	Sometimes in line with	Non-conformance	Non-conformance	Non-conformance	Non-conformance	Non-conformance	Non-conformance	Non-conformance	Non-conformance	Non-conformance	Non-conformance	Non-conformance	Non-conformance	Non-conformance	4	0	2	0	0	0
male	Less than 20 years old	Non-medical major	rural	More than 2	great	no	yes	1	Contact transmission	Isolated at home	Non-conformance	Non-conformance	Non-conformance	Non-conformance	Non-conformance	Non-conformance	Non-conformance	Non-conformance	Non-conformance	Non-conformance	Non-conformance	Non-conformance	Non-conformance	Non-conformance	Non-conformance	Non-conformance	Non-conformance	Non-conformance	Non-conformance	Non-conformance	Non-conformance	0	0	0	0	0	0
male	Less than 20 years old	Non-medical major	rural	Less than 2	great	no	no	2	Contact transmission	Isolated at home	Non-conformance	Sometimes in line with	Often in line with	Sometimes in line with	Sometimes in line with	Sometimes in line with	Sometimes in line with	Sometimes in line with	often in line with	Sometimes in line with	Non-conformance	Non-conformance	Non-conformance	Non-conformance	Non-conformance	Non-conformance	Non-conformance	Non-conformance	Non-conformance	Non-conformance	Non-conformance	4	10	8	0	2	0
male	Less than 20 years old	Non-medical major	rural	Less than 2	great	no	no	3	aerosol transmission	N95 mask	Often in line with	Non-conformance	Sometimes in line with	Non-conformance	Non-conformance	Non-conformance	Non-conformance	Non-conformance	Sometimes in line with	Non-conformance	Non-conformance	Non-conformance	often in line with	Sometimes in line with	Sometimes in line with	Sometimes in line with	Non-conformance	Non-conformance	Non-conformance	Non-conformance	Non-conformance	6	4	8	0	0	0
male	More than 20 years old	Non-medical major	urban	Less than 2	normal	no	no	3	Airborne transmission	Ordinary mask	Often in line with	Often in line with	always in line with	Often in line with	Often in line with	Often in line with	Sometimes in line with	always in line with	often in line with	always in line with	always in line with	always in line with	often in line with	Sometimes in line with	Sometimes in line with	often in line with	Sometimes in line with	Sometimes in line with	Sometimes in line with	Sometimes in line with	often in line with	30	20	30	2	2	2
male	Less than 20 years old	Non-medical major	rural	Less than 2	normal	no	no	2	Contact transmission	N95 mask	Sometimes in line with	Non-conformance	Non-conformance	Non-conformance	Sometimes in line with	Non-conformance	Sometimes in line with	Non-conformance	Sometimes in line with	Non-conformance	Sometimes in line with	Sometimes in line with	Non-conformance	Non-conformance	Non-conformance	Non-conformance	Non-conformance	Non-conformance	Sometimes in line with	Non-conformance	Non-conformance	6	6	2	0	0	0
male	Less than 20 years old	Non-medical major	rural	Less than 2	great	no	no	2	Contact transmission	Isolated at home	Sometimes in line with	Sometimes in line with	Non-conformance	Non-conformance	Sometimes in line with	Non-conformance	Non-conformance	Non-conformance	Non-conformance	Non-conformance	Non-conformance	Non-conformance	Non-conformance	Non-conformance	Non-conformance	Non-conformance	Non-conformance	Non-conformance	Non-conformance	Non-conformance	Non-conformance	2	2	2	0	0	0
female	Less than 20 years old	Non-medical major	urban	Less than 2	normal	yes	no	2	Contact transmission	Isolated at home	Sometimes in line with	Sometimes in line with	Non-conformance	Non-conformance	Sometimes in line with	Non-conformance	Non-conformance	often in line with	Sometimes in line with	Non-conformance	Sometimes in line with	Sometimes in line with	Non-conformance	Non-conformance	Non-conformance	often in line with	Non-conformance	Sometimes in line with	Non-conformance	always in line with	Non-conformance	12	8	6	1	1	0
male	Less than 20 years old	Non-medical major	rural	Less than 2	normal	no	no	1	Airborne transmission	Ordinary mask	Non-conformance	Non-conformance	Non-conformance	Non-conformance	Non-conformance	Non-conformance	Non-conformance	Non-conformance	Non-conformance	Non-conformance	Non-conformance	Non-conformance	Non-conformance	Non-conformance	Non-conformance	Non-conformance	Non-conformance	Non-conformance	Non-conformance	Non-conformance	Non-conformance	0	0	0	0	0	0
male	More than 20 years old	Non-medical major	rural	Less than 2	great	no	yes	2	Airborne transmission	Isolated at home	Non-conformance	Non-conformance	Non-conformance	Non-conformance	Non-conformance	Non-conformance	Non-conformance	Sometimes in line with	Sometimes in line with	Non-conformance	Non-conformance	Non-conformance	Non-conformance	Non-conformance	Non-conformance	Non-conformance	Non-conformance	Non-conformance	Non-conformance	Non-conformance	Non-conformance	2	2	0	0	0	0
female	Less than 20 years old	Non-medical major	rural	Less than 2	great	no	yes	2	Contact transmission	N95 mask	Non-conformance	Non-conformance	Non-conformance	Non-conformance	Sometimes in line with	Non-conformance	Non-conformance	Non-conformance	Non-conformance	Non-conformance	Non-conformance	Non-conformance	Non-conformance	Non-conformance	Non-conformance	Non-conformance	Non-conformance	Non-conformance	Non-conformance	Non-conformance	Non-conformance	0	0	2	0	0	0
female	Less than 20 years old	Non-medical major	rural	Less than 2	great	yes	no	2	Contact transmission	Isolated at home	Non-conformance	Non-conformance	Non-conformance	Non-conformance	Non-conformance	Non-conformance	Non-conformance	Non-conformance	Non-conformance	Non-conformance	Non-conformance	Non-conformance	Non-conformance	Non-conformance	Non-conformance	Non-conformance	Non-conformance	Non-conformance	Non-conformance	Non-conformance	Non-conformance	0	0	0	0	0	0
male	More than 20 years old	Non-medical major	rural	More than 2	great	no	yes	2	Contact transmission	N95 mask	Non-conformance	Non-conformance	Non-conformance	Non-conformance	Non-conformance	Non-conformance	Non-conformance	Non-conformance	Non-conformance	Non-conformance	Non-conformance	Non-conformance	Non-conformance	Non-conformance	Non-conformance	Non-conformance	Non-conformance	Non-conformance	Non-conformance	Non-conformance	Non-conformance	0	0	0	0	0	0
female	More than 20 years old	Non-medical major	urban	Less than 2	great	no	yes	1	Contact transmission	Ordinary mask	Non-conformance	Non-conformance	Non-conformance	Non-conformance	Non-conformance	Non-conformance	Non-conformance	Non-conformance	Non-conformance	Non-conformance	Non-conformance	Non-conformance	Non-conformance	Non-conformance	Non-conformance	Non-conformance	Non-conformance	Non-conformance	Non-conformance	Non-conformance	Non-conformance	0	0	0	0	0	0
male	Less than 20 years old	Medical major	rural	More than 2	normal	yes	no	2	Airborne transmission	Isolated at home	Sometimes in line with	Sometimes in line with	Sometimes in line with	Sometimes in line with	Sometimes in line with	Non-conformance	Non-conformance	Non-conformance	Non-conformance	Non-conformance	Non-conformance	Sometimes in line with	Sometimes in line with	Non-conformance	Sometimes in line with	Non-conformance	Non-conformance	Non-conformance	Sometimes in line with	Non-conformance	Sometimes in line with	4	8	8	0	1	0
male	Less than 20 years old	Medical major	urban	Less than 2	great	no	no	3	aerosol transmission	Isolated at home	Non-conformance	Non-conformance	Non-conformance	Non-conformance	Non-conformance	Non-conformance	Non-conformance	Non-conformance	Non-conformance	Non-conformance	Non-conformance	Non-conformance	Non-conformance	Non-conformance	Non-conformance	Non-conformance	Non-conformance	Non-conformance	Non-conformance	Non-conformance	Non-conformance	0	0	0	0	0	0
male	Less than 20 years old	Non-medical major	urban	Less than 2	normal	no	yes	1	aerosol transmission	Isolated at home	Non-conformance	Non-conformance	Non-conformance	Non-conformance	Non-conformance	Non-conformance	Non-conformance	Non-conformance	Non-conformance	Non-conformance	Non-conformance	Non-conformance	Non-conformance	Non-conformance	Non-conformance	Non-conformance	Non-conformance	Non-conformance	Non-conformance	Non-conformance	Non-conformance	0	0	0	0	0	0
female	Less than 20 years old	Non-medical major	urban	More than 2	great	no	no	3	aerosol transmission	Isolated at home	Sometimes in line with	Non-conformance	Sometimes in line with	Non-conformance	Non-conformance	Non-conformance	Non-conformance	Non-conformance	Non-conformance	Non-conformance	Non-conformance	Non-conformance	Sometimes in line with	Non-conformance	Sometimes in line with	Non-conformance	Non-conformance	Non-conformance	Non-conformance	Non-conformance	Non-conformance	2	2	4	0	0	0
male	More than 20 years old	Medical major	rural	Less than 2	normal	no	no	1	Airborne transmission	Isolated at home	Non-conformance	Non-conformance	Non-conformance	Non-conformance	Non-conformance	Non-conformance	Non-conformance	Non-conformance	Non-conformance	Non-conformance	Non-conformance	Non-conformance	Non-conformance	Non-conformance	Non-conformance	Non-conformance	Non-conformance	Non-conformance	Non-conformance	Non-conformance	Non-conformance	0	0	0	0	0	0
male	Less than 20 years old	Non-medical major	urban	Less than 2	great	no	yes	2	Airborne transmission	Isolated at home	Sometimes in line with	Non-conformance	Non-conformance	Non-conformance	Non-conformance	Sometimes in line with	often in line with	often in line with	Sometimes in line with	Sometimes in line with	Non-conformance	Non-conformance	often in line with	often in line with	often in line with	Non-conformance	Sometimes in line with	Sometimes in line with	Sometimes in line with	Sometimes in line with	Sometimes in line with	14	14	10	1	2	1
male	More than 20 years old	Non-medical major	rural	Less than 2	great	no	yes	3	Airborne transmission	Isolated at home	Sometimes in line with	Sometimes in line with	Non-conformance	Non-conformance	Sometimes in line with	Non-conformance	Non-conformance	Sometimes in line with	Sometimes in line with	Non-conformance	Non-conformance	Non-conformance	Non-conformance	Sometimes in line with	Non-conformance	Non-conformance	Non-conformance	Sometimes in line with	Non-conformance	Non-conformance	Non-conformance	8	4	2	0	0	0
female	Less than 20 years old	Non-medical major	rural	More than 2	great	no	no	2	Contact transmission	Ordinary mask	Sometimes in line with	Sometimes in line with	Non-conformance	Non-conformance	Non-conformance	Non-conformance	Non-conformance	Non-conformance	Sometimes in line with	Non-conformance	Non-conformance	Non-conformance	Non-conformance	Sometimes in line with	Non-conformance	Non-conformance	Non-conformance	Non-conformance	Non-conformance	Non-conformance	Non-conformance	4	4	0	0	0	0
male	Less than 20 years old	Non-medical major	rural	Less than 2	great	no	no	1	Contact transmission	Isolated at home	Sometimes in line with	Sometimes in line with	Sometimes in line with	Sometimes in line with	Non-conformance	Non-conformance	Non-conformance	Non-conformance	Non-conformance	Non-conformance	Non-conformance	Sometimes in line with	Sometimes in line with	Sometimes in line with	Sometimes in line with	Sometimes in line with	Sometimes in line with	Sometimes in line with	Sometimes in line with	Sometimes in line with	Sometimes in line with	8	10	10	0	2	1
male	More than 20 years old	Medical major	rural	Less than 2	great	no	yes	2	aerosol transmission	N95 mask	Sometimes in line with	Non-conformance	Sometimes in line with	Non-conformance	Sometimes in line with	Sometimes in line with	Non-conformance	Non-conformance	Non-conformance	Sometimes in line with	Sometimes in line with	Sometimes in line with	Sometimes in line with	Non-conformance	Non-conformance	Non-conformance	Non-conformance	Non-conformance	Non-conformance	Non-conformance	Non-conformance	8	0	8	0	0	0
male	Less than 20 years old	Non-medical major	urban	Less than 2	normal	no	no	2	Airborne transmission	Isolated at home	Sometimes in line with	Non-conformance	Non-conformance	Non-conformance	Sometimes in line with	Non-conformance	Non-conformance	Non-conformance	Non-conformance	Non-conformance	Non-conformance	Non-conformance	Non-conformance	Non-conformance	Non-conformance	Non-conformance	Non-conformance	Non-conformance	Non-conformance	Non-conformance	Non-conformance	2	0	2	0	0	0
female	Less than 20 years old	Non-medical major	rural	More than 2	great	no	no	2	Airborne transmission	Ordinary mask	Non-conformance	Sometimes in line with	Non-conformance	Non-conformance	Non-conformance	Non-conformance	Non-conformance	Non-conformance	Non-conformance	Non-conformance	Non-conformance	Non-conformance	Non-conformance	Non-conformance	Non-conformance	Non-conformance	Non-conformance	Non-conformance	Non-conformance	Non-conformance	Non-conformance	0	2	0	0	0	0
male	More than 20 years old	Non-medical major	rural	Less than 2	great	no	yes	2	Contact transmission	Isolated at home	Non-conformance	Non-conformance	Non-conformance	Non-conformance	Non-conformance	Non-conformance	Non-conformance	Non-conformance	Non-conformance	Non-conformance	Non-conformance	Non-conformance	Non-conformance	Non-conformance	Non-conformance	Non-conformance	Non-conformance	Non-conformance	Non-conformance	Non-conformance	Non-conformance	0	0	0	0	0	0
female	Less than 20 years old	Non-medical major	rural	Less than 2	great	no	yes	3	Contact transmission	Isolated at home	Sometimes in line with	Sometimes in line with	Sometimes in line with	Sometimes in line with	Sometimes in line with	Sometimes in line with	Sometimes in line with	Sometimes in line with	Sometimes in line with	Non-conformance	Non-conformance	Non-conformance	Non-conformance	Non-conformance	Sometimes in line with	Non-conformance	Non-conformance	Non-conformance	Non-conformance	Non-conformance	Non-conformance	6	10	4	0	2	0
male	Less than 20 years old	Non-medical major	rural	Less than 2	great	yes	no	1	Contact transmission	Ordinary mask	Sometimes in line with	Non-conformance	Non-conformance	Non-conformance	Non-conformance	Non-conformance	Non-conformance	Non-conformance	Non-conformance	Non-conformance	Non-conformance	Non-conformance	Non-conformance	Non-conformance	Non-conformance	Non-conformance	Non-conformance	Non-conformance	Non-conformance	Non-conformance	Non-conformance	2	0	0	0	0	0
female	Less than 20 years old	Non-medical major	rural	Less than 2	great	no	yes	2	Airborne transmission	Isolated at home	Non-conformance	Non-conformance	Non-conformance	Non-conformance	Non-conformance	Non-conformance	Non-conformance	Non-conformance	Non-conformance	Non-conformance	Non-conformance	Non-conformance	Non-conformance	Non-conformance	Non-conformance	Non-conformance	Non-conformance	Non-conformance	Non-conformance	Non-conformance	Non-conformance	0	0	0	0	0	0
male	Less than 20 years old	Non-medical major	rural	Less than 2	great	no	no	3	Contact transmission	Ordinary mask	Non-conformance	Sometimes in line with	Sometimes in line with	Non-conformance	Non-conformance	Non-conformance	Non-conformance	Non-conformance	Non-conformance	Non-conformance	Non-conformance	Non-conformance	Non-conformance	Non-conformance	Non-conformance	Non-conformance	Non-conformance	Non-conformance	Non-conformance	Non-conformance	Non-conformance	0	2	2	0	0	0
male	More than 20 years old	Non-medical major	rural	Less than 2	normal	no	no	2	Contact transmission	Isolated at home	Sometimes in line with	Non-conformance	Sometimes in line with	Non-conformance	Sometimes in line with	Non-conformance	Non-conformance	Non-conformance	Non-conformance	Non-conformance	Non-conformance	Non-conformance	Sometimes in line with	Non-conformance	Sometimes in line with	Non-conformance	Non-conformance	Non-conformance	Non-conformance	Non-conformance	Sometimes in line with	2	2	8	0	0	0
male	Less than 20 years old	Non-medical major	urban	More than 2	normal	yes	yes	2	Contact transmission	Isolated at home	Sometimes in line with	Sometimes in line with	Non-conformance	Sometimes in line with	Sometimes in line with	Sometimes in line with	Non-conformance	Sometimes in line with	Non-conformance	Non-conformance	Non-conformance	Sometimes in line with	Sometimes in line with	Sometimes in line with	Sometimes in line with	Sometimes in line with	Non-conformance	Non-conformance	Non-conformance	Non-conformance	Non-conformance	10	6	6	0	0	0
male	Less than 20 years old	Non-medical major	rural	Less than 2	great	no	no	2	Airborne transmission	Isolated at home	Non-conformance	Non-conformance	Non-conformance	Non-conformance	Non-conformance	Non-conformance	Non-conformance	Non-conformance	Non-conformance	Non-conformance	Non-conformance	Non-conformance	Non-conformance	Non-conformance	Non-conformance	Non-conformance	Non-conformance	Non-conformance	Non-conformance	Non-conformance	Non-conformance	0	0	0	0	0	0
male	More than 20 years old	Non-medical major	rural	More than 2	great	no	no	2	Contact transmission	Ordinary mask	Sometimes in line with	Non-conformance	Sometimes in line with	Non-conformance	Sometimes in line with	Non-conformance	Non-conformance	Non-conformance	Sometimes in line with	Non-conformance	Non-conformance	Non-conformance	Sometimes in line with	often in line with	Non-conformance	often in line with	Non-conformance	Non-conformance	Non-conformance	Non-conformance	Non-conformance	6	2	10	0	0	1
male	Less than 20 years old	Non-medical major	urban	Less than 2	great	no	yes	3	Contact transmission	Isolated at home	Non-conformance	Non-conformance	Non-conformance	Non-conformance	Non-conformance	Non-conformance	Non-conformance	Non-conformance	Non-conformance	Non-conformance	Non-conformance	Non-conformance	Non-conformance	Non-conformance	Non-conformance	Non-conformance	Non-conformance	Non-conformance	Non-conformance	Non-conformance	Non-conformance	0	0	0	0	0	0
female	Less than 20 years old	Non-medical major	rural	Less than 2	normal	no	no	2	Contact transmission	Hand washing and disinfection	Sometimes in line with	Non-conformance	Non-conformance	Non-conformance	Often in line with	Sometimes in line with	Sometimes in line with	Sometimes in line with	always in line with	Sometimes in line with	Sometimes in line with	Sometimes in line with	often in line with	Sometimes in line with	Non-conformance	Sometimes in line with	Non-conformance	Sometimes in line with	Sometimes in line with	Sometimes in line with	Non-conformance	14	12	12	1	2	1
male	Less than 20 years old	Non-medical major	rural	Less than 2	great	no	no	2	Contact transmission	Isolated at home	Often in line with	Non-conformance	Non-conformance	Non-conformance	Non-conformance	Non-conformance	Sometimes in line with	Sometimes in line with	Non-conformance	Non-conformance	Non-conformance	Non-conformance	Non-conformance	Non-conformance	Non-conformance	Non-conformance	Non-conformance	Non-conformance	Non-conformance	Non-conformance	Non-conformance	6	2	0	0	0	0
female	Less than 20 years old	Non-medical major	rural	Less than 2	great	no	no	3	Contact transmission	N95 mask	Non-conformance	Non-conformance	Non-conformance	Non-conformance	Non-conformance	Non-conformance	Non-conformance	Non-conformance	Non-conformance	Non-conformance	Non-conformance	Non-conformance	Non-conformance	Non-conformance	Non-conformance	Non-conformance	Non-conformance	Non-conformance	Non-conformance	Non-conformance	Non-conformance	0	0	0	0	0	0
male	More than 20 years old	Non-medical major	rural	Less than 2	normal	no	no	3	Airborne transmission	Ordinary mask	Sometimes in line with	Sometimes in line with	Sometimes in line with	Non-conformance	Non-conformance	Non-conformance	Non-conformance	Non-conformance	Non-conformance	Non-conformance	Non-conformance	Non-conformance	Non-conformance	Non-conformance	Non-conformance	Non-conformance	Non-conformance	Non-conformance	Non-conformance	Non-conformance	Non-conformance	2	2	2	0	0	0
male	Less than 20 years old	Non-medical major	rural	Less than 2	great	no	yes	2	Contact transmission	N95 mask	Non-conformance	Non-conformance	Non-conformance	Non-conformance	Non-conformance	Non-conformance	Non-conformance	Non-conformance	Non-conformance	Non-conformance	Non-conformance	Non-conformance	Non-conformance	Non-conformance	Non-conformance	Non-conformance	Non-conformance	Non-conformance	Non-conformance	Non-conformance	Non-conformance	0	0	0	0	0	0
male	More than 20 years old	Non-medical major	rural	More than 2	normal	no	yes	3	Contact transmission	N95 mask	Sometimes in line with	Non-conformance	Non-conformance	Non-conformance	Sometimes in line with	Sometimes in line with	Non-conformance	Sometimes in line with	Sometimes in line with	Non-conformance	Non-conformance	Sometimes in line with	Sometimes in line with	often in line with	Sometimes in line with	Non-conformance	Non-conformance	Sometimes in line with	Non-conformance	Sometimes in line with	Non-conformance	14	6	4	1	0	0
male	Less than 20 years old	Non-medical major	rural	Less than 2	great	no	yes	2	Contact transmission	Isolated at home	Sometimes in line with	Sometimes in line with	Often in line with	Non-conformance	Non-conformance	Non-conformance	Non-conformance	Non-conformance	Non-conformance	Non-conformance	Non-conformance	Non-conformance	Non-conformance	Non-conformance	Non-conformance	Non-conformance	Non-conformance	Non-conformance	Non-conformance	Non-conformance	Non-conformance	2	2	4	0	0	0
male	Less than 20 years old	Non-medical major	rural	Less than 2	great	no	yes	1	Contact transmission	Isolated at home	Sometimes in line with	Sometimes in line with	Sometimes in line with	Non-conformance	Sometimes in line with	Non-conformance	Non-conformance	Sometimes in line with	Sometimes in line with	Non-conformance	Non-conformance	Non-conformance	Non-conformance	Sometimes in line with	Non-conformance	Non-conformance	Non-conformance	Non-conformance	Non-conformance	Non-conformance	Non-conformance	6	4	4	0	0	0
male	Less than 20 years old	Non-medical major	rural	Less than 2	normal	no	no	3	Contact transmission	Isolated at home	Sometimes in line with	Non-conformance	Sometimes in line with	Non-conformance	Non-conformance	Sometimes in line with	Sometimes in line with	Non-conformance	Sometimes in line with	Non-conformance	Non-conformance	Sometimes in line with	Non-conformance	Non-conformance	Non-conformance	Sometimes in line with	Non-conformance	Non-conformance	Non-conformance	Non-conformance	Non-conformance	6	4	4	0	0	0
male	Less than 20 years old	Non-medical major	rural	Less than 2	normal	no	no	1	Airborne transmission	Isolated at home	Sometimes in line with	Sometimes in line with	Sometimes in line with	Non-conformance	Sometimes in line with	Non-conformance	Non-conformance	Non-conformance	Sometimes in line with	Sometimes in line with	Sometimes in line with	Sometimes in line with	often in line with	Sometimes in line with	Sometimes in line with	Non-conformance	Non-conformance	Sometimes in line with	Non-conformance	Non-conformance	Non-conformance	10	6	10	0	0	1
male	More than 20 years old	Non-medical major	rural	Less than 2	normal	no	no	1	Airborne transmission	N95 mask	Sometimes in line with	Non-conformance	Sometimes in line with	Non-conformance	Non-conformance	Non-conformance	Non-conformance	Sometimes in line with	Non-conformance	Non-conformance	Sometimes in line with	Non-conformance	Sometimes in line with	Sometimes in line with	Non-conformance	Non-conformance	Non-conformance	Non-conformance	Non-conformance	Non-conformance	Non-conformance	8	0	4	0	0	0
female	Less than 20 years old	Non-medical major	rural	Less than 2	normal	no	no	3	aerosol transmission	N95 mask	Sometimes in line with	Non-conformance	Often in line with	Non-conformance	Sometimes in line with	Non-conformance	Non-conformance	Sometimes in line with	Non-conformance	Non-conformance	Sometimes in line with	Sometimes in line with	Sometimes in line with	Sometimes in line with	Sometimes in line with	Non-conformance	Non-conformance	Non-conformance	Non-conformance	Non-conformance	Sometimes in line with	10	2	10	0	0	1
male	More than 20 years old	Medical major	urban	Less than 2	great	no	yes	3	aerosol transmission	Isolated at home	Often in line with	Often in line with	Often in line with	Sometimes in line with	Sometimes in line with	Sometimes in line with	Non-conformance	Non-conformance	Non-conformance	Non-conformance	Sometimes in line with	Sometimes in line with	Sometimes in line with	Sometimes in line with	Sometimes in line with	Sometimes in line with	Non-conformance	Sometimes in line with	Sometimes in line with	Sometimes in line with	Sometimes in line with	14	12	12	1	2	1
male	Less than 20 years old	Non-medical major	rural	More than 2	great	no	no	1	Contact transmission	Isolated at home	Non-conformance	Sometimes in line with	Sometimes in line with	Non-conformance	Non-conformance	Non-conformance	Non-conformance	Non-conformance	Sometimes in line with	Non-conformance	Non-conformance	Non-conformance	Non-conformance	Non-conformance	Non-conformance	Non-conformance	Non-conformance	Non-conformance	Non-conformance	Non-conformance	Non-conformance	0	4	2	0	0	0
male	Less than 20 years old	Non-medical major	rural	Less than 2	great	no	yes	1	Airborne transmission	Isolated at home	Often in line with	Sometimes in line with	Often in line with	Non-conformance	Sometimes in line with	Sometimes in line with	Sometimes in line with	Sometimes in line with	Sometimes in line with	Sometimes in line with	Sometimes in line with	Sometimes in line with	Sometimes in line with	Sometimes in line with	Sometimes in line with	Sometimes in line with	Sometimes in line with	Sometimes in line with	Sometimes in line with	Sometimes in line with	Non-conformance	16	12	14	1	2	2
female	Less than 20 years old	Non-medical major	urban	Less than 2	great	no	yes	3	Airborne transmission	Isolated at home	Often in line with	Non-conformance	Non-conformance	Non-conformance	Sometimes in line with	Non-conformance	Non-conformance	Non-conformance	Non-conformance	Non-conformance	Non-conformance	Non-conformance	Non-conformance	Sometimes in line with	Non-conformance	Non-conformance	Non-conformance	Sometimes in line with	Non-conformance	Non-conformance	Non-conformance	8	0	2	0	0	0
female	Less than 20 years old	Non-medical major	urban	Less than 2	great	no	no	2	Contact transmission	Isolated at home	Often in line with	Sometimes in line with	Sometimes in line with	Sometimes in line with	Sometimes in line with	Sometimes in line with	Non-conformance	Sometimes in line with	often in line with	Non-conformance	Non-conformance	Non-conformance	Non-conformance	Non-conformance	Non-conformance	Non-conformance	Non-conformance	Sometimes in line with	Non-conformance	Non-conformance	Non-conformance	10	8	4	0	1	0
female	Less than 20 years old	Non-medical major	urban	Less than 2	great	no	no	2	Airborne transmission	Isolated at home	Non-conformance	Sometimes in line with	Non-conformance	Non-conformance	Non-conformance	Non-conformance	Non-conformance	Non-conformance	Non-conformance	Non-conformance	Non-conformance	Non-conformance	Non-conformance	Non-conformance	Non-conformance	Non-conformance	Non-conformance	Sometimes in line with	Non-conformance	Non-conformance	Non-conformance	2	2	0	0	0	0
male	Less than 20 years old	Non-medical major	rural	Less than 2	normal	no	no	2	Contact transmission	Isolated at home	Often in line with	Sometimes in line with	Sometimes in line with	Sometimes in line with	Sometimes in line with	Non-conformance	Sometimes in line with	Sometimes in line with	Sometimes in line with	Sometimes in line with	Sometimes in line with	Sometimes in line with	Sometimes in line with	Sometimes in line with	Sometimes in line with	Sometimes in line with	Non-conformance	Sometimes in line with	Sometimes in line with	Sometimes in line with	Sometimes in line with	14	14	12	1	2	1
male	More than 20 years old	Medical major	urban	Less than 2	normal	no	yes	3	Airborne transmission	Isolated at home	Sometimes in line with	Sometimes in line with	Sometimes in line with	Non-conformance	Sometimes in line with	Sometimes in line with	Sometimes in line with	Sometimes in line with	Sometimes in line with	Sometimes in line with	Sometimes in line with	Sometimes in line with	Sometimes in line with	Sometimes in line with	Sometimes in line with	Sometimes in line with	Sometimes in line with	Sometimes in line with	Sometimes in line with	Sometimes in line with	Sometimes in line with	14	12	14	1	2	2
male	Less than 20 years old	Non-medical major	rural	Less than 2	normal	no	no	2	Airborne transmission	Isolated at home	Sometimes in line with	Sometimes in line with	Sometimes in line with	Non-conformance	Sometimes in line with	Non-conformance	Non-conformance	Non-conformance	Sometimes in line with	Non-conformance	Non-conformance	Non-conformance	Non-conformance	Non-conformance	Non-conformance	Non-conformance	Non-conformance	Non-conformance	Non-conformance	Non-conformance	Non-conformance	2	4	4	0	0	0
female	Less than 20 years old	Non-medical major	urban	Less than 2	great	no	no	3	Airborne transmission	Isolated at home	Sometimes in line with	Non-conformance	Sometimes in line with	Non-conformance	Often in line with	Non-conformance	Non-conformance	often in line with	Sometimes in line with	Sometimes in line with	always in line with	often in line with	often in line with	Sometimes in line with	Sometimes in line with	Sometimes in line with	Non-conformance	Sometimes in line with	Non-conformance	Sometimes in line with	Sometimes in line with	20	6	16	2	0	2
female	Less than 20 years old	Non-medical major	urban	Less than 2	normal	no	yes	2	Airborne transmission	Ordinary mask	Non-conformance	Non-conformance	Non-conformance	Non-conformance	Non-conformance	Non-conformance	Non-conformance	Non-conformance	Non-conformance	Non-conformance	Non-conformance	Non-conformance	Non-conformance	Non-conformance	Non-conformance	Non-conformance	Non-conformance	Non-conformance	Non-conformance	Non-conformance	Non-conformance	0	0	0	0	0	0
male	Less than 20 years old	Non-medical major	rural	Less than 2	great	no	no	3	Contact transmission	N95 mask	Non-conformance	Non-conformance	Non-conformance	Non-conformance	Non-conformance	Sometimes in line with	Sometimes in line with	Sometimes in line with	Sometimes in line with	Non-conformance	Non-conformance	Non-conformance	Non-conformance	Non-conformance	Non-conformance	Non-conformance	Non-conformance	Non-conformance	Non-conformance	Non-conformance	Sometimes in line with	4	4	2	0	0	0
female	Less than 20 years old	Non-medical major	urban	More than 2	normal	no	no	2	Contact transmission	Ordinary mask	Sometimes in line with	Non-conformance	Non-conformance	Non-conformance	Non-conformance	Non-conformance	Non-conformance	Non-conformance	Non-conformance	Non-conformance	Non-conformance	Non-conformance	Non-conformance	Non-conformance	Non-conformance	Non-conformance	Non-conformance	Non-conformance	Non-conformance	Non-conformance	Non-conformance	2	0	0	0	0	0
male	More than 20 years old	Non-medical major	rural	Less than 2	great	no	no	1	Contact transmission	Isolated at home	Sometimes in line with	Non-conformance	Non-conformance	Non-conformance	Non-conformance	Non-conformance	Non-conformance	Non-conformance	Non-conformance	Non-conformance	Non-conformance	Sometimes in line with	Non-conformance	Non-conformance	Non-conformance	Non-conformance	Non-conformance	Non-conformance	Non-conformance	Non-conformance	Non-conformance	4	0	0	0	0	0
female	Less than 20 years old	Non-medical major	rural	Less than 2	great	no	no	2	aerosol transmission	N95 mask	Non-conformance	Non-conformance	Non-conformance	Non-conformance	Non-conformance	Non-conformance	Non-conformance	Non-conformance	Sometimes in line with	Non-conformance	Non-conformance	Non-conformance	Non-conformance	Non-conformance	Non-conformance	Non-conformance	Non-conformance	Non-conformance	Non-conformance	Non-conformance	Non-conformance	0	2	0	0	0	0
female	Less than 20 years old	Non-medical major	rural	Less than 2	great	no	no	3	aerosol transmission	Isolated at home	Non-conformance	Non-conformance	Non-conformance	Non-conformance	Non-conformance	Non-conformance	Non-conformance	Non-conformance	Sometimes in line with	Non-conformance	Non-conformance	Non-conformance	Non-conformance	Non-conformance	Non-conformance	Non-conformance	Non-conformance	Non-conformance	Non-conformance	Sometimes in line with	Non-conformance	0	4	0	0	0	0
female	More than 20 years old	Non-medical major	rural	Less than 2	great	no	yes	3	Contact transmission	Isolated at home	Sometimes in line with	Non-conformance	Non-conformance	Non-conformance	Non-conformance	Non-conformance	Non-conformance	Non-conformance	Non-conformance	Non-conformance	Sometimes in line with	Non-conformance	Sometimes in line with	Non-conformance	Non-conformance	Non-conformance	Non-conformance	Non-conformance	Non-conformance	Non-conformance	Non-conformance	4	0	2	0	0	0
female	Less than 20 years old	Non-medical major	urban	Less than 2	normal	no	no	3	aerosol transmission	Isolated at home	Often in line with	Often in line with	Sometimes in line with	Sometimes in line with	Often in line with	Sometimes in line with	Sometimes in line with	often in line with	often in line with	Sometimes in line with	often in line with	often in line with	often in line with	often in line with	Sometimes in line with	Sometimes in line with	Sometimes in line with	always in line with	Sometimes in line with	Sometimes in line with	Sometimes in line with	28	18	18	2	2	2
female	More than 20 years old	Non-medical major	rural	Less than 2	normal	no	no	1	Airborne transmission	N95 mask	Sometimes in line with	Sometimes in line with	Sometimes in line with	Non-conformance	Sometimes in line with	Sometimes in line with	Non-conformance	Sometimes in line with	Sometimes in line with	Sometimes in line with	Sometimes in line with	Sometimes in line with	Sometimes in line with	Sometimes in line with	Sometimes in line with	Sometimes in line with	Sometimes in line with	Sometimes in line with	Non-conformance	Sometimes in line with	Non-conformance	14	8	12	1	1	1
female	More than 20 years old	Non-medical major	urban	Less than 2	great	no	yes	1	Airborne transmission	Ordinary mask	Non-conformance	Non-conformance	Non-conformance	Non-conformance	Non-conformance	Non-conformance	Non-conformance	often in line with	often in line with	Non-conformance	Sometimes in line with	Sometimes in line with	Sometimes in line with	Sometimes in line with	Non-conformance	Non-conformance	Non-conformance	Sometimes in line with	Non-conformance	Non-conformance	Non-conformance	12	4	2	1	0	0
male	Less than 20 years old	Non-medical major	rural	Less than 2	great	no	no	2	Airborne transmission	Ordinary mask	always in line with	Non-conformance	Non-conformance	Non-conformance	Non-conformance	Non-conformance	Non-conformance	Non-conformance	Non-conformance	Non-conformance	Non-conformance	Non-conformance	Non-conformance	Non-conformance	Non-conformance	Non-conformance	Non-conformance	Non-conformance	Non-conformance	Non-conformance	Non-conformance	6	0	0	0	0	0
male	More than 20 years old	Non-medical major	urban	Less than 2	normal	no	no	1	Airborne transmission	Ordinary mask	Non-conformance	Sometimes in line with	Sometimes in line with	Non-conformance	Non-conformance	Non-conformance	Non-conformance	Non-conformance	Non-conformance	Non-conformance	Non-conformance	Non-conformance	Non-conformance	Non-conformance	Non-conformance	Non-conformance	Non-conformance	Non-conformance	Non-conformance	Non-conformance	Non-conformance	0	2	2	0	0	0
female	Less than 20 years old	Non-medical major	urban	Less than 2	great	no	no	2	Airborne transmission	Isolated at home	Non-conformance	Non-conformance	Non-conformance	Non-conformance	Non-conformance	Non-conformance	Non-conformance	Sometimes in line with	Sometimes in line with	Non-conformance	Non-conformance	Non-conformance	Non-conformance	Sometimes in line with	Non-conformance	Non-conformance	Non-conformance	Sometimes in line with	Sometimes in line with	Non-conformance	Non-conformance	6	4	0	0	0	0
female	Less than 20 years old	Non-medical major	rural	More than 2	great	no	no	2	Airborne transmission	Isolated at home	Sometimes in line with	Sometimes in line with	Non-conformance	Non-conformance	Sometimes in line with	Sometimes in line with	Non-conformance	Non-conformance	Sometimes in line with	Non-conformance	Sometimes in line with	Non-conformance	Non-conformance	Non-conformance	Non-conformance	Non-conformance	Non-conformance	Non-conformance	Sometimes in line with	Non-conformance	Non-conformance	6	6	2	0	0	0
male	More than 20 years old	Non-medical major	rural	Less than 2	normal	no	yes	3	Contact transmission	Isolated at home	Non-conformance	Non-conformance	Non-conformance	Non-conformance	Non-conformance	Non-conformance	Non-conformance	Non-conformance	Non-conformance	Non-conformance	Non-conformance	Non-conformance	Non-conformance	Non-conformance	Non-conformance	Non-conformance	Non-conformance	Non-conformance	Non-conformance	Non-conformance	Non-conformance	0	0	0	0	0	0
male	More than 20 years old	Non-medical major	urban	Less than 2	great	no	no	2	Contact transmission	Ordinary mask	Non-conformance	Non-conformance	Non-conformance	Non-conformance	Non-conformance	Non-conformance	Non-conformance	Sometimes in line with	often in line with	Sometimes in line with	Non-conformance	Non-conformance	Non-conformance	Sometimes in line with	Non-conformance	Non-conformance	Non-conformance	Non-conformance	Non-conformance	Non-conformance	Non-conformance	4	4	2	0	0	0
female	Less than 20 years old	Non-medical major	rural	Less than 2	normal	no	yes	2	Airborne transmission	Isolated at home	Sometimes in line with	Non-conformance	Non-conformance	Sometimes in line with	Non-conformance	Non-conformance	Sometimes in line with	Sometimes in line with	Sometimes in line with	Non-conformance	Sometimes in line with	Sometimes in line with	Non-conformance	Sometimes in line with	Non-conformance	Non-conformance	Non-conformance	Sometimes in line with	Sometimes in line with	Non-conformance	Non-conformance	12	8	0	1	1	0
female	Less than 20 years old	Non-medical major	rural	Less than 2	normal	no	yes	2	aerosol transmission	Ordinary mask	Sometimes in line with	Sometimes in line with	Sometimes in line with	Non-conformance	Often in line with	Sometimes in line with	Non-conformance	Sometimes in line with	Sometimes in line with	Sometimes in line with	Sometimes in line with	Sometimes in line with	Sometimes in line with	Non-conformance	Non-conformance	Non-conformance	Non-conformance	Sometimes in line with	Sometimes in line with	Sometimes in line with	Non-conformance	12	8	10	1	1	1
female	Less than 20 years old	Non-medical major	rural	Less than 2	normal	no	no	3	Contact transmission	Isolated at home	Sometimes in line with	Sometimes in line with	Sometimes in line with	Non-conformance	Non-conformance	Non-conformance	Non-conformance	Sometimes in line with	Sometimes in line with	Sometimes in line with	Sometimes in line with	Sometimes in line with	Non-conformance	Sometimes in line with	Sometimes in line with	Non-conformance	Non-conformance	Non-conformance	Non-conformance	Non-conformance	Non-conformance	10	6	4	0	0	0
male	More than 20 years old	Non-medical major	rural	Less than 2	normal	no	no	2	Contact transmission	N95 mask	Sometimes in line with	Sometimes in line with	Often in line with	Non-conformance	Non-conformance	Non-conformance	Sometimes in line with	Sometimes in line with	always in line with	Non-conformance	Non-conformance	Non-conformance	Sometimes in line with	Non-conformance	Non-conformance	Non-conformance	Non-conformance	Sometimes in line with	Sometimes in line with	Non-conformance	Non-conformance	6	12	6	0	2	0
female	More than 20 years old	Non-medical major	rural	Less than 2	normal	no	no	1	aerosol transmission	Ordinary mask	Sometimes in line with	Sometimes in line with	Sometimes in line with	Sometimes in line with	Often in line with	Sometimes in line with	Non-conformance	Sometimes in line with	Non-conformance	Non-conformance	Sometimes in line with	Sometimes in line with	Sometimes in line with	Sometimes in line with	Non-conformance	Non-conformance	Non-conformance	Sometimes in line with	Non-conformance	Sometimes in line with	Non-conformance	14	6	8	1	0	0
female	Less than 20 years old	Non-medical major	rural	More than 2	great	no	no	2	Airborne transmission	N95 mask	Non-conformance	Non-conformance	Non-conformance	Non-conformance	Non-conformance	Non-conformance	Non-conformance	Non-conformance	Non-conformance	Non-conformance	Non-conformance	Non-conformance	Non-conformance	Non-conformance	Non-conformance	Non-conformance	Non-conformance	Non-conformance	Non-conformance	Non-conformance	Non-conformance	0	0	0	0	0	0
female	More than 20 years old	Non-medical major	rural	Less than 2	normal	no	no	3	fecal-oral transmission	Isolated at home	Sometimes in line with	Non-conformance	Sometimes in line with	Sometimes in line with	Sometimes in line with	Sometimes in line with	Non-conformance	Sometimes in line with	Sometimes in line with	Non-conformance	Non-conformance	Non-conformance	Non-conformance	Non-conformance	Non-conformance	Non-conformance	Non-conformance	Non-conformance	Non-conformance	Non-conformance	Non-conformance	6	4	4	0	0	0
female	More than 20 years old	Non-medical major	urban	Less than 2	great	no	no	2	Airborne transmission	N95 mask	Sometimes in line with	Sometimes in line with	Sometimes in line with	Non-conformance	Sometimes in line with	Non-conformance	Non-conformance	Sometimes in line with	Sometimes in line with	Sometimes in line with	often in line with	Sometimes in line with	Sometimes in line with	often in line with	Non-conformance	Non-conformance	Non-conformance	Non-conformance	Non-conformance	Non-conformance	Sometimes in line with	14	4	10	1	0	1
male	More than 20 years old	Non-medical major	urban	Less than 2	great	no	no	2	Contact transmission	N95 mask	Sometimes in line with	Sometimes in line with	Sometimes in line with	Non-conformance	Non-conformance	Non-conformance	Non-conformance	Non-conformance	Non-conformance	Sometimes in line with	Non-conformance	Non-conformance	Non-conformance	Non-conformance	Non-conformance	Non-conformance	Non-conformance	Non-conformance	Non-conformance	Non-conformance	Non-conformance	2	2	4	0	0	0
male	More than 20 years old	Non-medical major	rural	Less than 2	great	no	no	1	aerosol transmission	N95 mask	Non-conformance	Non-conformance	Non-conformance	Non-conformance	Non-conformance	Non-conformance	Non-conformance	Non-conformance	Non-conformance	Non-conformance	Non-conformance	Non-conformance	Non-conformance	Non-conformance	Non-conformance	Non-conformance	Non-conformance	Non-conformance	Non-conformance	Non-conformance	Non-conformance	0	0	0	0	0	0
female	Less than 20 years old	Non-medical major	rural	Less than 2	great	no	no	2	Contact transmission	Isolated at home	Sometimes in line with	Sometimes in line with	Non-conformance	Non-conformance	Non-conformance	Non-conformance	Non-conformance	Non-conformance	Sometimes in line with	Non-conformance	Non-conformance	Non-conformance	Non-conformance	Non-conformance	Non-conformance	Non-conformance	Non-conformance	Non-conformance	Non-conformance	Non-conformance	Non-conformance	2	4	0	0	0	0
female	Less than 20 years old	Non-medical major	rural	Less than 2	great	no	no	2	Airborne transmission	Isolated at home	Non-conformance	Non-conformance	Non-conformance	Non-conformance	Non-conformance	Non-conformance	Non-conformance	Non-conformance	Non-conformance	Non-conformance	Non-conformance	Non-conformance	Non-conformance	Non-conformance	Non-conformance	Non-conformance	Non-conformance	Non-conformance	Non-conformance	Non-conformance	Non-conformance	0	0	0	0	0	0
female	Less than 20 years old	Non-medical major	rural	More than 2	great	no	no	2	Airborne transmission	Isolated at home	Sometimes in line with	Non-conformance	Sometimes in line with	Non-conformance	Often in line with	Sometimes in line with	Non-conformance	often in line with	often in line with	Non-conformance	Sometimes in line with	Sometimes in line with	Non-conformance	Sometimes in line with	Non-conformance	Non-conformance	Non-conformance	Sometimes in line with	Non-conformance	Sometimes in line with	Non-conformance	16	6	6	1	0	0
female	More than 20 years old	Non-medical major	rural	Less than 2	great	no	no	2	Airborne transmission	Isolated at home	Non-conformance	Non-conformance	Non-conformance	Non-conformance	Non-conformance	Non-conformance	Non-conformance	Non-conformance	Non-conformance	Non-conformance	Non-conformance	Non-conformance	Non-conformance	Non-conformance	Non-conformance	Non-conformance	Non-conformance	Non-conformance	Non-conformance	Non-conformance	Non-conformance	0	0	0	0	0	0
male	Less than 20 years old	Non-medical major	rural	Less than 2	great	no	yes	2	Airborne transmission	Ordinary mask	Sometimes in line with	Non-conformance	Non-conformance	Non-conformance	Non-conformance	Non-conformance	Non-conformance	Sometimes in line with	Sometimes in line with	Non-conformance	Non-conformance	Non-conformance	Non-conformance	Non-conformance	Non-conformance	Non-conformance	Non-conformance	Sometimes in line with	Non-conformance	Non-conformance	Non-conformance	6	2	0	0	0	0
female	Less than 20 years old	Non-medical major	rural	Less than 2	great	no	no	2	Airborne transmission	Isolated at home	Sometimes in line with	Sometimes in line with	Sometimes in line with	Non-conformance	Sometimes in line with	Sometimes in line with	Non-conformance	Non-conformance	often in line with	Non-conformance	Non-conformance	Non-conformance	Non-conformance	Sometimes in line with	Non-conformance	Sometimes in line with	Non-conformance	Non-conformance	Non-conformance	Non-conformance	Non-conformance	6	6	6	0	0	0
female	Less than 20 years old	Non-medical major	rural	Less than 2	great	no	no	2	Contact transmission	Isolated at home	Non-conformance	Sometimes in line with	Non-conformance	Non-conformance	Non-conformance	Non-conformance	Non-conformance	Non-conformance	Sometimes in line with	Non-conformance	Non-conformance	Non-conformance	Non-conformance	Non-conformance	Non-conformance	Non-conformance	Non-conformance	Sometimes in line with	Non-conformance	Non-conformance	Non-conformance	2	4	0	0	0	0
female	More than 20 years old	Non-medical major	rural	Less than 2	great	no	no	2	Contact transmission	Isolated at home	Often in line with	Sometimes in line with	Sometimes in line with	Non-conformance	Non-conformance	Non-conformance	Non-conformance	often in line with	always in line with	Non-conformance	Non-conformance	Non-conformance	Non-conformance	always in line with	Non-conformance	Non-conformance	Non-conformance	Sometimes in line with	Non-conformance	Sometimes in line with	Non-conformance	16	10	2	1	2	0
female	More than 20 years old	Non-medical major	rural	More than 2	great	no	no	2	aerosol transmission	Ordinary mask	Sometimes in line with	Sometimes in line with	Sometimes in line with	Sometimes in line with	Sometimes in line with	Sometimes in line with	Non-conformance	Sometimes in line with	Sometimes in line with	Sometimes in line with	Sometimes in line with	Sometimes in line with	Sometimes in line with	Sometimes in line with	Sometimes in line with	Sometimes in line with	Non-conformance	Sometimes in line with	Sometimes in line with	Sometimes in line with	Sometimes in line with	14	12	12	1	2	1
female	Less than 20 years old	Non-medical major	rural	Less than 2	great	no	yes	2	Contact transmission	Isolated at home	Sometimes in line with	Non-conformance	Sometimes in line with	Non-conformance	Sometimes in line with	Sometimes in line with	Non-conformance	Sometimes in line with	often in line with	Non-conformance	Non-conformance	Sometimes in line with	Sometimes in line with	Non-conformance	Non-conformance	Non-conformance	Non-conformance	Non-conformance	Non-conformance	Non-conformance	Non-conformance	8	4	6	0	0	0
female	Less than 20 years old	Non-medical major	rural	Less than 2	normal	no	no	3	Airborne transmission	Isolated at home	Often in line with	Sometimes in line with	Sometimes in line with	Non-conformance	Sometimes in line with	Non-conformance	Non-conformance	Non-conformance	often in line with	Sometimes in line with	Sometimes in line with	Non-conformance	Sometimes in line with	Sometimes in line with	Non-conformance	Non-conformance	Non-conformance	Sometimes in line with	Non-conformance	Non-conformance	Non-conformance	10	6	8	0	0	0
female	Less than 20 years old	Non-medical major	urban	Less than 2	normal	yes	no	2	aerosol transmission	N95 mask	Sometimes in line with	Non-conformance	Sometimes in line with	Non-conformance	Non-conformance	Often in line with	Non-conformance	Sometimes in line with	always in line with	Non-conformance	Sometimes in line with	Sometimes in line with	Sometimes in line with	often in line with	Non-conformance	Non-conformance	Non-conformance	Sometimes in line with	Non-conformance	Sometimes in line with	Non-conformance	18	8	4	1	1	0
female	Less than 20 years old	Non-medical major	rural	Less than 2	great	no	no	3	Contact transmission	Isolated at home	Sometimes in line with	Sometimes in line with	Often in line with	Non-conformance	Sometimes in line with	Non-conformance	Non-conformance	Sometimes in line with	often in line with	Sometimes in line with	Non-conformance	Sometimes in line with	Sometimes in line with	Sometimes in line with	Non-conformance	Sometimes in line with	Non-conformance	Non-conformance	Non-conformance	Non-conformance	Non-conformance	8	6	12	0	0	1
female	Less than 20 years old	Non-medical major	rural	More than 2	normal	no	no	2	Airborne transmission	Isolated at home	Non-conformance	Non-conformance	Non-conformance	Non-conformance	Non-conformance	Non-conformance	Non-conformance	Non-conformance	Non-conformance	Sometimes in line with	Sometimes in line with	Sometimes in line with	Non-conformance	Non-conformance	Non-conformance	Non-conformance	Non-conformance	Non-conformance	Non-conformance	Non-conformance	Non-conformance	4	0	2	0	0	0
female	More than 20 years old	Non-medical major	rural	Less than 2	great	no	no	2	Contact transmission	Ordinary mask	Sometimes in line with	Sometimes in line with	Non-conformance	Non-conformance	Often in line with	Non-conformance	Non-conformance	Sometimes in line with	Sometimes in line with	Non-conformance	Non-conformance	Sometimes in line with	Non-conformance	Sometimes in line with	Non-conformance	Non-conformance	Non-conformance	Sometimes in line with	Non-conformance	Non-conformance	Non-conformance	10	4	4	0	0	0
female	More than 20 years old	Non-medical major	urban	More than 2	great	no	yes	2	Airborne transmission	Ordinary mask	Non-conformance	Non-conformance	Non-conformance	Non-conformance	Non-conformance	Non-conformance	Non-conformance	Non-conformance	Non-conformance	Non-conformance	Non-conformance	Non-conformance	Non-conformance	Non-conformance	Non-conformance	Non-conformance	Non-conformance	Non-conformance	Non-conformance	Non-conformance	Non-conformance	0	0	0	0	0	0
female	More than 20 years old	Non-medical major	urban	More than 2	great	no	yes	1	Contact transmission	Isolated at home	Non-conformance	Non-conformance	Non-conformance	Non-conformance	Non-conformance	Non-conformance	Non-conformance	Non-conformance	Non-conformance	Non-conformance	Non-conformance	Non-conformance	Non-conformance	Non-conformance	Non-conformance	Non-conformance	Non-conformance	Non-conformance	Non-conformance	Non-conformance	Non-conformance	0	0	0	0	0	0
male	Less than 20 years old	Non-medical major	rural	Less than 2	great	no	no	2	aerosol transmission	N95 mask	Sometimes in line with	Sometimes in line with	Non-conformance	Non-conformance	Sometimes in line with	Non-conformance	Non-conformance	Non-conformance	Sometimes in line with	Non-conformance	Non-conformance	Non-conformance	Non-conformance	Sometimes in line with	Non-conformance	Non-conformance	Non-conformance	Non-conformance	Non-conformance	Non-conformance	Non-conformance	4	4	2	0	0	0
female	Less than 20 years old	Non-medical major	rural	Less than 2	great	no	yes	2	Contact transmission	Isolated at home	Sometimes in line with	Sometimes in line with	Sometimes in line with	Sometimes in line with	Sometimes in line with	Non-conformance	Non-conformance	Non-conformance	Non-conformance	Non-conformance	Sometimes in line with	Sometimes in line with	Non-conformance	Non-conformance	Non-conformance	Non-conformance	Non-conformance	Non-conformance	Non-conformance	Non-conformance	Non-conformance	6	4	4	0	0	0
female	More than 20 years old	Non-medical major	urban	Less than 2	great	no	no	2	Airborne transmission	Ordinary mask	Sometimes in line with	Sometimes in line with	Sometimes in line with	Non-conformance	alawys in line with	Sometimes in line with	Non-conformance	Sometimes in line with	Sometimes in line with	Sometimes in line with	Sometimes in line with	Sometimes in line with	Sometimes in line with	Sometimes in line with	Sometimes in line with	Sometimes in line with	Sometimes in line with	Sometimes in line with	Sometimes in line with	Sometimes in line with	Sometimes in line with	14	10	18	1	2	2
female	Less than 20 years old	Non-medical major	rural	Less than 2	great	no	yes	2	Airborne transmission	Hand washing and disinfection	Sometimes in line with	Non-conformance	Non-conformance	Non-conformance	Non-conformance	Non-conformance	Non-conformance	Sometimes in line with	Non-conformance	Non-conformance	Non-conformance	Non-conformance	Sometimes in line with	Sometimes in line with	Sometimes in line with	Non-conformance	Non-conformance	Non-conformance	Non-conformance	Non-conformance	Non-conformance	6	2	2	0	0	0
female	More than 20 years old	Non-medical major	rural	Less than 2	great	no	no	1	fecal-oral transmission	Isolated at home	Non-conformance	Non-conformance	Non-conformance	Non-conformance	Non-conformance	Non-conformance	Non-conformance	Non-conformance	Non-conformance	Non-conformance	Non-conformance	Non-conformance	Non-conformance	Non-conformance	Non-conformance	Non-conformance	Non-conformance	Non-conformance	Non-conformance	Non-conformance	Non-conformance	0	0	0	0	0	0
female	More than 20 years old	Non-medical major	urban	Less than 2	great	no	no	2	Contact transmission	Isolated at home	Non-conformance	Sometimes in line with	Non-conformance	Non-conformance	Non-conformance	Non-conformance	Non-conformance	Non-conformance	Sometimes in line with	Non-conformance	Non-conformance	Non-conformance	Non-conformance	Non-conformance	Non-conformance	Non-conformance	Non-conformance	Non-conformance	Non-conformance	Non-conformance	Non-conformance	0	4	0	0	0	0
female	Less than 20 years old	Non-medical major	rural	Less than 2	great	no	no	3	aerosol transmission	Ordinary mask	Sometimes in line with	Non-conformance	Non-conformance	Non-conformance	Sometimes in line with	Sometimes in line with	Non-conformance	Non-conformance	Sometimes in line with	Non-conformance	Sometimes in line with	Sometimes in line with	Sometimes in line with	Sometimes in line with	Non-conformance	Non-conformance	Non-conformance	Sometimes in line with	Sometimes in line with	Sometimes in line with	Non-conformance	12	6	4	1	0	0
female	More than 20 years old	Non-medical major	rural	Less than 2	great	no	yes	2	Contact transmission	Ordinary mask	Sometimes in line with	Sometimes in line with	Non-conformance	Non-conformance	Often in line with	Non-conformance	Non-conformance	Non-conformance	always in line with	Non-conformance	Sometimes in line with	Non-conformance	Non-conformance	Non-conformance	Non-conformance	Non-conformance	Non-conformance	Non-conformance	Non-conformance	Non-conformance	Non-conformance	4	8	4	0	1	0
female	Less than 20 years old	Non-medical major	rural	Less than 2	great	yes	no	2	Airborne transmission	Isolated at home	Sometimes in line with	Sometimes in line with	Non-conformance	Non-conformance	Non-conformance	Non-conformance	Non-conformance	Non-conformance	Non-conformance	Non-conformance	Non-conformance	Non-conformance	Non-conformance	Non-conformance	Non-conformance	Non-conformance	Non-conformance	Non-conformance	Non-conformance	Non-conformance	Non-conformance	2	2	0	0	0	0
female	Less than 20 years old	Non-medical major	rural	More than 2	great	no	yes	2	Contact transmission	Hand washing and disinfection	Sometimes in line with	Non-conformance	Non-conformance	Non-conformance	Non-conformance	Non-conformance	Non-conformance	Non-conformance	Non-conformance	Sometimes in line with	Sometimes in line with	Non-conformance	Non-conformance	Non-conformance	Non-conformance	Non-conformance	Non-conformance	Non-conformance	Non-conformance	Non-conformance	Non-conformance	4	0	2	0	0	0
female	More than 20 years old	Non-medical major	rural	More than 2	normal	no	no	2	Airborne transmission	Isolated at home	Non-conformance	Non-conformance	Non-conformance	Non-conformance	Sometimes in line with	Non-conformance	Non-conformance	Non-conformance	Non-conformance	Non-conformance	Non-conformance	Non-conformance	Non-conformance	Non-conformance	Non-conformance	Non-conformance	Non-conformance	Non-conformance	Non-conformance	Non-conformance	Non-conformance	0	0	2	0	0	0
female	Less than 20 years old	Non-medical major	rural	More than 2	great	no	yes	2	Contact transmission	Ordinary mask	Often in line with	Sometimes in line with	Sometimes in line with	Non-conformance	Often in line with	Sometimes in line with	Non-conformance	Sometimes in line with	often in line with	Sometimes in line with	Sometimes in line with	Non-conformance	Sometimes in line with	Sometimes in line with	Sometimes in line with	Sometimes in line with	Non-conformance	Non-conformance	Non-conformance	Non-conformance	Non-conformance	12	8	12	1	1	1
female	More than 20 years old	Non-medical major	urban	More than 2	normal	no	no	2	aerosol transmission	Isolated at home	Sometimes in line with	Sometimes in line with	Non-conformance	Non-conformance	Sometimes in line with	Non-conformance	Non-conformance	Non-conformance	Sometimes in line with	Sometimes in line with	Non-conformance	Sometimes in line with	Sometimes in line with	Sometimes in line with	Sometimes in line with	Non-conformance	Non-conformance	Non-conformance	Non-conformance	Non-conformance	Non-conformance	6	6	6	0	0	0
female	More than 20 years old	Non-medical major	rural	Less than 2	normal	no	no	2	Contact transmission	N95 mask	Non-conformance	Non-conformance	Non-conformance	Non-conformance	Sometimes in line with	Sometimes in line with	Non-conformance	Non-conformance	Non-conformance	Non-conformance	Non-conformance	Non-conformance	Non-conformance	Non-conformance	Non-conformance	Non-conformance	Non-conformance	Sometimes in line with	Non-conformance	Non-conformance	Non-conformance	4	0	2	0	0	0
female	More than 20 years old	Non-medical major	rural	Less than 2	great	no	no	1	Contact transmission	N95 mask	Sometimes in line with	Sometimes in line with	Sometimes in line with	Sometimes in line with	Non-conformance	Non-conformance	Non-conformance	Sometimes in line with	Non-conformance	Non-conformance	Sometimes in line with	Sometimes in line with	Sometimes in line with	Sometimes in line with	Sometimes in line with	Sometimes in line with	Non-conformance	Sometimes in line with	Sometimes in line with	Non-conformance	Non-conformance	12	8	6	1	1	0
female	More than 20 years old	Non-medical major	rural	More than 2	great	no	no	3	Contact transmission	N95 mask	Sometimes in line with	Sometimes in line with	Non-conformance	Non-conformance	Sometimes in line with	Non-conformance	Non-conformance	Sometimes in line with	Non-conformance	Sometimes in line with	Sometimes in line with	Non-conformance	Non-conformance	Non-conformance	Non-conformance	Non-conformance	Non-conformance	Non-conformance	Non-conformance	Non-conformance	Non-conformance	6	2	4	0	0	0
female	Less than 20 years old	Non-medical major	urban	Less than 2	great	no	yes	2	Contact transmission	Isolated at home	Non-conformance	Sometimes in line with	Non-conformance	Sometimes in line with	Sometimes in line with	Sometimes in line with	Non-conformance	Sometimes in line with	Sometimes in line with	Non-conformance	Sometimes in line with	Sometimes in line with	Sometimes in line with	Non-conformance	Sometimes in line with	Sometimes in line with	Non-conformance	Sometimes in line with	Sometimes in line with	Sometimes in line with	Non-conformance	10	12	6	0	2	0
female	Less than 20 years old	Non-medical major	urban	Less than 2	normal	no	no	2	fecal-oral transmission	N95 mask	Non-conformance	Non-conformance	Non-conformance	Non-conformance	Non-conformance	Non-conformance	Non-conformance	Non-conformance	Sometimes in line with	Non-conformance	Non-conformance	Non-conformance	Non-conformance	Sometimes in line with	Non-conformance	Non-conformance	Non-conformance	Non-conformance	Non-conformance	Non-conformance	Non-conformance	2	2	0	0	0	0
female	Less than 20 years old	Non-medical major	rural	More than 2	normal	no	no	2	Contact transmission	Isolated at home	Sometimes in line with	Non-conformance	Sometimes in line with	Non-conformance	Sometimes in line with	Sometimes in line with	Non-conformance	Sometimes in line with	often in line with	Sometimes in line with	Non-conformance	Sometimes in line with	Sometimes in line with	Sometimes in line with	Non-conformance	Sometimes in line with	Non-conformance	Non-conformance	Non-conformance	Sometimes in line with	Non-conformance	10	6	10	0	0	1
female	Less than 20 years old	Non-medical major	urban	Less than 2	great	no	no	2	Airborne transmission	N95 mask	Sometimes in line with	always in line with	Sometimes in line with	Non-conformance	Sometimes in line with	Non-conformance	Non-conformance	Sometimes in line with	Sometimes in line with	Non-conformance	Non-conformance	Non-conformance	Sometimes in line with	Sometimes in line with	Non-conformance	Non-conformance	Non-conformance	Non-conformance	Sometimes in line with	Sometimes in line with	Non-conformance	6	12	6	0	2	0
female	Less than 20 years old	Non-medical major	urban	Less than 2	great	no	no	2	aerosol transmission	Ordinary mask	Non-conformance	Sometimes in line with	Non-conformance	Non-conformance	Non-conformance	Non-conformance	Non-conformance	Non-conformance	Non-conformance	Non-conformance	Non-conformance	Non-conformance	Non-conformance	Sometimes in line with	Non-conformance	Non-conformance	Non-conformance	Non-conformance	Non-conformance	Non-conformance	Non-conformance	2	2	0	0	0	0
female	More than 20 years old	Non-medical major	urban	Less than 2	normal	no	yes	2	Airborne transmission	N95 mask	Often in line with	Sometimes in line with	Sometimes in line with	Sometimes in line with	Sometimes in line with	Sometimes in line with	Non-conformance	often in line with	often in line with	often in line with	often in line with	often in line with	often in line with	always in line with	Sometimes in line with	Sometimes in line with	Sometimes in line with	always in line with	Non-conformance	Non-conformance	often in line with	30	10	20	2	2	2
female	More than 20 years old	Non-medical major	rural	Less than 2	normal	no	yes	3	Contact transmission	Isolated at home	Non-conformance	Sometimes in line with	Non-conformance	Non-conformance	Sometimes in line with	Non-conformance	Sometimes in line with	Non-conformance	often in line with	Non-conformance	Non-conformance	Non-conformance	Non-conformance	Non-conformance	Non-conformance	Non-conformance	Non-conformance	Non-conformance	Sometimes in line with	Non-conformance	Non-conformance	0	10	2	0	2	0
female	More than 20 years old	Non-medical major	rural	More than 2	great	no	no	1	Contact transmission	Ordinary mask	Non-conformance	Non-conformance	Non-conformance	Non-conformance	Non-conformance	Non-conformance	Non-conformance	Non-conformance	Sometimes in line with	Non-conformance	Non-conformance	Non-conformance	Sometimes in line with	Sometimes in line with	Non-conformance	Non-conformance	Non-conformance	Non-conformance	Non-conformance	Non-conformance	Non-conformance	2	2	2	0	0	0
female	More than 20 years old	Non-medical major	rural	Less than 2	normal	no	no	2	Contact transmission	Isolated at home	Sometimes in line with	Sometimes in line with	Sometimes in line with	Sometimes in line with	Sometimes in line with	Non-conformance	Non-conformance	Non-conformance	Non-conformance	Non-conformance	Non-conformance	Sometimes in line with	Sometimes in line with	Non-conformance	Non-conformance	Non-conformance	Non-conformance	Non-conformance	Non-conformance	Non-conformance	Non-conformance	4	4	6	0	0	0
female	Less than 20 years old	Non-medical major	urban	Less than 2	normal	no	no	2	aerosol transmission	Isolated at home	Sometimes in line with	Sometimes in line with	Sometimes in line with	Non-conformance	Sometimes in line with	Non-conformance	Non-conformance	Sometimes in line with	Sometimes in line with	Sometimes in line with	Sometimes in line with	Sometimes in line with	Sometimes in line with	Sometimes in line with	Non-conformance	Sometimes in line with	Sometimes in line with	Sometimes in line with	Non-conformance	Sometimes in line with	Non-conformance	12	6	12	1	0	1
female	More than 20 years old	Non-medical major	rural	More than 2	normal	no	yes	1	Contact transmission	Isolated at home	Non-conformance	Sometimes in line with	Sometimes in line with	Non-conformance	Sometimes in line with	Non-conformance	Non-conformance	Non-conformance	Sometimes in line with	Non-conformance	Sometimes in line with	Non-conformance	Non-conformance	Sometimes in line with	Non-conformance	Non-conformance	Non-conformance	Sometimes in line with	Non-conformance	Non-conformance	Non-conformance	6	4	4	0	0	0
female	More than 20 years old	Non-medical major	rural	Less than 2	normal	no	yes	2	Airborne transmission	Isolated at home	Sometimes in line with	Sometimes in line with	Sometimes in line with	Sometimes in line with	Sometimes in line with	Sometimes in line with	Non-conformance	Non-conformance	Non-conformance	Non-conformance	Sometimes in line with	Sometimes in line with	Non-conformance	Sometimes in line with	Sometimes in line with	Non-conformance	Non-conformance	Non-conformance	Non-conformance	Non-conformance	Non-conformance	10	6	4	0	0	0
female	Less than 20 years old	Non-medical major	rural	More than 2	great	no	no	2	aerosol transmission	Isolated at home	Sometimes in line with	Sometimes in line with	Non-conformance	Non-conformance	Sometimes in line with	Sometimes in line with	Non-conformance	Sometimes in line with	often in line with	Non-conformance	Sometimes in line with	Sometimes in line with	Non-conformance	Sometimes in line with	Sometimes in line with	Sometimes in line with	Non-conformance	Non-conformance	Non-conformance	Sometimes in line with	Non-conformance	12	10	4	1	2	0
female	More than 20 years old	Non-medical major	rural	Less than 2	great	no	no	2	Airborne transmission	Isolated at home	Non-conformance	Sometimes in line with	Non-conformance	Non-conformance	Non-conformance	Non-conformance	Non-conformance	Non-conformance	Sometimes in line with	Sometimes in line with	Non-conformance	Non-conformance	Sometimes in line with	Non-conformance	Non-conformance	Non-conformance	Non-conformance	Non-conformance	Non-conformance	Non-conformance	Non-conformance	0	4	4	0	0	0
female	More than 20 years old	Non-medical major	rural	Less than 2	normal	no	no	1	Contact transmission	N95 mask	Non-conformance	Non-conformance	Non-conformance	Non-conformance	Non-conformance	Non-conformance	Non-conformance	Non-conformance	Non-conformance	Non-conformance	Non-conformance	Non-conformance	Non-conformance	Non-conformance	Non-conformance	Non-conformance	Non-conformance	Non-conformance	Non-conformance	Non-conformance	Non-conformance	0	0	0	0	0	0
female	Less than 20 years old	Non-medical major	rural	Less than 2	great	no	no	2	Contact transmission	Hand washing and disinfection	Sometimes in line with	Sometimes in line with	Non-conformance	Sometimes in line with	Non-conformance	Non-conformance	Non-conformance	Sometimes in line with	Non-conformance	Non-conformance	Sometimes in line with	Non-conformance	Non-conformance	Non-conformance	Non-conformance	Non-conformance	Non-conformance	Non-conformance	Sometimes in line with	Sometimes in line with	Non-conformance	6	8	0	0	1	0
male	More than 20 years old	Non-medical major	rural	Less than 2	great	no	no	1	Airborne transmission	Ordinary mask	Non-conformance	Non-conformance	Sometimes in line with	Non-conformance	Non-conformance	Sometimes in line with	Non-conformance	Non-conformance	Non-conformance	Non-conformance	Non-conformance	Non-conformance	Non-conformance	Non-conformance	Non-conformance	Non-conformance	Non-conformance	Non-conformance	Non-conformance	Non-conformance	Non-conformance	2	0	2	0	0	0
female	More than 20 years old	Non-medical major	urban	Less than 2	great	no	no	3	Contact transmission	Ordinary mask	always in line with	always in line with	Sometimes in line with	Sometimes in line with	Often in line with	Non-conformance	Non-conformance	Sometimes in line with	Non-conformance	Sometimes in line with	Sometimes in line with	Non-conformance	Non-conformance	Non-conformance	Non-conformance	Non-conformance	Non-conformance	often in line with	Non-conformance	Non-conformance	Non-conformance	14	8	8	1	1	0
female	Less than 20 years old	Non-medical major	rural	Less than 2	great	no	no	3	Airborne transmission	Isolated at home	Non-conformance	Sometimes in line with	Non-conformance	Sometimes in line with	Sometimes in line with	Sometimes in line with	Non-conformance	Sometimes in line with	Non-conformance	Sometimes in line with	Sometimes in line with	Non-conformance	Sometimes in line with	Sometimes in line with	Non-conformance	Non-conformance	Non-conformance	often in line with	Sometimes in line with	Non-conformance	Non-conformance	12	6	6	1	0	0
male	Less than 20 years old	Non-medical major	urban	Less than 2	normal	no	no	3	Contact transmission	Ordinary mask	Sometimes in line with	Often in line with	Often in line with	Non-conformance	Non-conformance	Non-conformance	Sometimes in line with	always in line with	always in line with	often in line with	Sometimes in line with	Sometimes in line with	Sometimes in line with	often in line with	Sometimes in line with	often in line with	often in line with	often in line with	Non-conformance	Sometimes in line with	always in line with	20	16	24	2	2	2
female	Less than 20 years old	Non-medical major	rural	More than 2	great	no	yes	2	Contact transmission	Isolated at home	Often in line with	Sometimes in line with	Non-conformance	Non-conformance	Non-conformance	Non-conformance	Non-conformance	Non-conformance	Non-conformance	Non-conformance	Non-conformance	Non-conformance	Non-conformance	Sometimes in line with	Non-conformance	Sometimes in line with	Non-conformance	Non-conformance	Non-conformance	Non-conformance	Non-conformance	6	2	2	0	0	0
female	Less than 20 years old	Non-medical major	urban	Less than 2	great	yes	no	2	Airborne transmission	N95 mask	Non-conformance	Non-conformance	Non-conformance	Non-conformance	Non-conformance	Non-conformance	Non-conformance	Non-conformance	Sometimes in line with	Non-conformance	Non-conformance	Non-conformance	Non-conformance	Sometimes in line with	Non-conformance	Non-conformance	Non-conformance	Non-conformance	Non-conformance	Non-conformance	Non-conformance	2	2	0	0	0	0
male	Less than 20 years old	Non-medical major	rural	Less than 2	great	no	no	3	Contact transmission	Ordinary mask	Sometimes in line with	Non-conformance	Sometimes in line with	Non-conformance	Non-conformance	Sometimes in line with	Non-conformance	Non-conformance	Non-conformance	Sometimes in line with	Non-conformance	Non-conformance	Non-conformance	Sometimes in line with	Non-conformance	Non-conformance	Non-conformance	Sometimes in line with	Non-conformance	Non-conformance	Sometimes in line with	8	0	6	0	0	0
female	Less than 20 years old	Non-medical major	rural	Less than 2	great	no	no	1	Contact transmission	Isolated at home	Non-conformance	Non-conformance	Non-conformance	Non-conformance	Non-conformance	Non-conformance	Non-conformance	Non-conformance	Sometimes in line with	Non-conformance	Non-conformance	Non-conformance	Non-conformance	Non-conformance	Non-conformance	Non-conformance	Non-conformance	Non-conformance	Non-conformance	Non-conformance	Non-conformance	0	2	0	0	0	0
male	More than 20 years old	Non-medical major	rural	Less than 2	normal	no	no	2	Contact transmission	N95 mask	Non-conformance	Sometimes in line with	Sometimes in line with	Non-conformance	Sometimes in line with	Non-conformance	Non-conformance	Non-conformance	Non-conformance	Non-conformance	Non-conformance	Non-conformance	Non-conformance	Non-conformance	Non-conformance	Non-conformance	Non-conformance	Non-conformance	Non-conformance	Non-conformance	Non-conformance	0	2	4	0	0	0
female	More than 20 years old	Non-medical major	rural	More than 2	great	no	no	1	Contact transmission	Isolated at home	Sometimes in line with	Non-conformance	Non-conformance	Non-conformance	Non-conformance	Non-conformance	Non-conformance	Sometimes in line with	Sometimes in line with	Non-conformance	Non-conformance	Sometimes in line with	Sometimes in line with	Sometimes in line with	Sometimes in line with	Non-conformance	Non-conformance	Sometimes in line with	Non-conformance	Non-conformance	Non-conformance	10	4	2	0	0	0
female	Less than 20 years old	Medical major	rural	Less than 2	normal	no	no	1	Contact transmission	N95 mask	Sometimes in line with	Non-conformance	Non-conformance	Non-conformance	Non-conformance	Non-conformance	Non-conformance	Non-conformance	Non-conformance	Non-conformance	Non-conformance	Non-conformance	Non-conformance	Non-conformance	Non-conformance	Non-conformance	Non-conformance	Non-conformance	Non-conformance	Non-conformance	Non-conformance	2	0	0	0	0	0
male	More than 20 years old	Non-medical major	rural	Less than 2	great	no	no	1	Airborne transmission	Ordinary mask	always in line with	Sometimes in line with	Often in line with	Often in line with	Sometimes in line with	Sometimes in line with	Sometimes in line with	Sometimes in line with	Sometimes in line with	Sometimes in line with	Sometimes in line with	Sometimes in line with	Sometimes in line with	Sometimes in line with	Sometimes in line with	Sometimes in line with	Sometimes in line with	Sometimes in line with	Sometimes in line with	Sometimes in line with	Sometimes in line with	18	16	16	1	2	2
female	More than 20 years old	Non-medical major	rural	Less than 2	great	no	no	2	Airborne transmission	Isolated at home	Sometimes in line with	Sometimes in line with	Non-conformance	Non-conformance	Sometimes in line with	Non-conformance	Non-conformance	Non-conformance	Sometimes in line with	Non-conformance	Non-conformance	Non-conformance	Non-conformance	Non-conformance	Non-conformance	Non-conformance	Non-conformance	Non-conformance	Non-conformance	Non-conformance	Non-conformance	2	4	2	0	0	0
female	More than 20 years old	Non-medical major	rural	Less than 2	great	no	no	2	Airborne transmission	N95 mask	Non-conformance	Non-conformance	Non-conformance	Non-conformance	Non-conformance	Non-conformance	Non-conformance	Non-conformance	Non-conformance	Non-conformance	Non-conformance	Non-conformance	Non-conformance	Non-conformance	Non-conformance	Non-conformance	Non-conformance	Non-conformance	Non-conformance	Non-conformance	Non-conformance	0	0	0	0	0	0
female	Less than 20 years old	Non-medical major	rural	Less than 2	normal	no	no	2	Airborne transmission	Ordinary mask	Sometimes in line with	Sometimes in line with	Sometimes in line with	Sometimes in line with	Sometimes in line with	Non-conformance	Sometimes in line with	Sometimes in line with	Sometimes in line with	Sometimes in line with	Sometimes in line with	Sometimes in line with	Sometimes in line with	Sometimes in line with	Sometimes in line with	Sometimes in line with	Sometimes in line with	Sometimes in line with	Sometimes in line with	Sometimes in line with	Non-conformance	12	14	12	1	2	1
female	Less than 20 years old	Non-medical major	rural	Less than 2	great	yes	no	2	Airborne transmission	N95 mask	Non-conformance	Non-conformance	Non-conformance	Non-conformance	Non-conformance	Non-conformance	Non-conformance	Non-conformance	Sometimes in line with	Non-conformance	Non-conformance	Non-conformance	Non-conformance	Non-conformance	Non-conformance	Non-conformance	Non-conformance	Non-conformance	Non-conformance	Non-conformance	Non-conformance	0	2	0	0	0	0
female	More than 20 years old	Non-medical major	urban	Less than 2	great	no	no	2	Airborne transmission	N95 mask	Non-conformance	Non-conformance	Non-conformance	Non-conformance	Sometimes in line with	Non-conformance	Non-conformance	Sometimes in line with	Non-conformance	Non-conformance	Non-conformance	Non-conformance	Non-conformance	Non-conformance	Non-conformance	Sometimes in line with	Non-conformance	Non-conformance	Sometimes in line with	Non-conformance	Non-conformance	2	2	4	0	0	0
female	Less than 20 years old	Non-medical major	rural	Less than 2	great	no	yes	2	Airborne transmission	Isolated at home	Non-conformance	Often in line with	Sometimes in line with	Non-conformance	Sometimes in line with	Sometimes in line with	Non-conformance	Non-conformance	often in line with	Non-conformance	Non-conformance	Non-conformance	Non-conformance	Non-conformance	Non-conformance	Sometimes in line with	Non-conformance	often in line with	Non-conformance	Non-conformance	Non-conformance	6	8	6	0	1	0
female	More than 20 years old	Non-medical major	rural	Less than 2	great	no	yes	2	Contact transmission	Isolated at home	Non-conformance	Non-conformance	Non-conformance	Non-conformance	Non-conformance	Non-conformance	Non-conformance	Non-conformance	Non-conformance	Non-conformance	Non-conformance	Non-conformance	Non-conformance	Non-conformance	Non-conformance	Non-conformance	Non-conformance	Non-conformance	Non-conformance	Non-conformance	Non-conformance	0	0	0	0	0	0
female	Less than 20 years old	Non-medical major	rural	Less than 2	great	no	no	3	Airborne transmission	Isolated at home	Sometimes in line with	Sometimes in line with	Sometimes in line with	Sometimes in line with	Sometimes in line with	Sometimes in line with	Sometimes in line with	Sometimes in line with	Sometimes in line with	Sometimes in line with	Sometimes in line with	Sometimes in line with	Sometimes in line with	Sometimes in line with	Sometimes in line with	Sometimes in line with	Sometimes in line with	Sometimes in line with	Sometimes in line with	Sometimes in line with	Sometimes in line with	14	14	14	1	2	2
female	Less than 20 years old	Non-medical major	rural	More than 2	normal	no	no	2	Contact transmission	N95 mask	Sometimes in line with	Sometimes in line with	Non-conformance	Non-conformance	Non-conformance	Non-conformance	Non-conformance	Non-conformance	Sometimes in line with	Sometimes in line with	Sometimes in line with	Sometimes in line with	Sometimes in line with	Sometimes in line with	Non-conformance	Non-conformance	Non-conformance	Non-conformance	Non-conformance	Sometimes in line with	Non-conformance	8	6	4	0	0	0
female	More than 20 years old	Non-medical major	rural	Less than 2	normal	yes	no	2	Contact transmission	Isolated at home	Sometimes in line with	Sometimes in line with	Sometimes in line with	Non-conformance	Sometimes in line with	Non-conformance	Non-conformance	Non-conformance	Sometimes in line with	Non-conformance	Non-conformance	Non-conformance	Sometimes in line with	Sometimes in line with	Sometimes in line with	Non-conformance	Non-conformance	Non-conformance	Non-conformance	Non-conformance	Non-conformance	4	6	6	0	0	0
female	Less than 20 years old	Non-medical major	urban	Less than 2	great	no	no	1	Airborne transmission	Isolated at home	Sometimes in line with	Sometimes in line with	Sometimes in line with	Non-conformance	Sometimes in line with	Sometimes in line with	Non-conformance	Sometimes in line with	often in line with	Sometimes in line with	Sometimes in line with	Sometimes in line with	Sometimes in line with	often in line with	Non-conformance	Sometimes in line with	Non-conformance	Sometimes in line with	Non-conformance	Sometimes in line with	Non-conformance	16	8	10	1	1	1
female	More than 20 years old	Non-medical major	rural	Less than 2	great	no	no	3	Airborne transmission	Ordinary mask	Sometimes in line with	Non-conformance	Non-conformance	Non-conformance	Sometimes in line with	Non-conformance	Non-conformance	Sometimes in line with	often in line with	Non-conformance	Non-conformance	Non-conformance	Non-conformance	Sometimes in line with	Non-conformance	Non-conformance	Non-conformance	Sometimes in line with	Non-conformance	Non-conformance	Non-conformance	8	4	2	0	0	0
female	Less than 20 years old	Non-medical major	urban	Less than 2	great	no	no	2	Contact transmission	Isolated at home	Sometimes in line with	Non-conformance	Sometimes in line with	Non-conformance	Non-conformance	Sometimes in line with	Non-conformance	Sometimes in line with	always in line with	Non-conformance	Sometimes in line with	Sometimes in line with	Sometimes in line with	often in line with	Sometimes in line with	Sometimes in line with	Non-conformance	often in line with	Non-conformance	Sometimes in line with	Non-conformance	18	10	6	1	2	0
female	Less than 20 years old	Non-medical major	rural	Less than 2	great	yes	no	2	Airborne transmission	N95 mask	Non-conformance	Non-conformance	Non-conformance	Non-conformance	Non-conformance	Non-conformance	Non-conformance	Non-conformance	Non-conformance	Non-conformance	Non-conformance	Non-conformance	Non-conformance	Non-conformance	Non-conformance	Non-conformance	Non-conformance	Non-conformance	Non-conformance	Non-conformance	Non-conformance	0	0	0	0	0	0
female	Less than 20 years old	Non-medical major	urban	Less than 2	great	no	no	2	aerosol transmission	Isolated at home	Non-conformance	Sometimes in line with	Non-conformance	Non-conformance	Non-conformance	Non-conformance	Non-conformance	Non-conformance	Non-conformance	Non-conformance	Non-conformance	Non-conformance	Non-conformance	Non-conformance	Non-conformance	Non-conformance	Non-conformance	Non-conformance	Non-conformance	Non-conformance	Non-conformance	0	2	0	0	0	0
female	Less than 20 years old	Non-medical major	urban	Less than 2	great	no	no	1	Airborne transmission	Ordinary mask	Non-conformance	Non-conformance	Non-conformance	Non-conformance	Non-conformance	Non-conformance	Non-conformance	Non-conformance	Non-conformance	Non-conformance	Non-conformance	Non-conformance	Non-conformance	Non-conformance	Non-conformance	Non-conformance	Non-conformance	Non-conformance	Non-conformance	Non-conformance	Non-conformance	0	0	0	0	0	0
female	Less than 20 years old	Non-medical major	urban	Less than 2	great	no	no	1	Contact transmission	N95 mask	Sometimes in line with	Sometimes in line with	Sometimes in line with	Sometimes in line with	Sometimes in line with	Sometimes in line with	Non-conformance	Non-conformance	Non-conformance	Non-conformance	Non-conformance	Non-conformance	Non-conformance	Non-conformance	Non-conformance	Non-conformance	Non-conformance	Non-conformance	Non-conformance	Non-conformance	Non-conformance	4	4	4	0	0	0
female	More than 20 years old	Non-medical major	rural	Less than 2	normal	no	no	2	Contact transmission	N95 mask	Non-conformance	Sometimes in line with	Non-conformance	Non-conformance	Non-conformance	Non-conformance	Non-conformance	Non-conformance	Sometimes in line with	Non-conformance	Non-conformance	Non-conformance	Non-conformance	Sometimes in line with	Non-conformance	Non-conformance	Non-conformance	Sometimes in line with	Non-conformance	Non-conformance	Non-conformance	4	4	0	0	0	0
female	Less than 20 years old	Non-medical major	urban	More than 2	normal	no	no	2	aerosol transmission	Ordinary mask	always in line with	always in line with	Often in line with	Often in line with	Often in line with	Sometimes in line with	Non-conformance	always in line with	often in line with	often in line with	often in line with	often in line with	often in line with	often in line with	Sometimes in line with	often in line with	Sometimes in line with	always in line with	Sometimes in line with	always in line with	Sometimes in line with	32	22	24	2	2	2
female	Less than 20 years old	Non-medical major	urban	Less than 2	great	no	no	2	Airborne transmission	Isolated at home	Non-conformance	Non-conformance	Non-conformance	Non-conformance	Sometimes in line with	Non-conformance	Non-conformance	Sometimes in line with	Non-conformance	Non-conformance	Non-conformance	Non-conformance	Non-conformance	Non-conformance	Non-conformance	Non-conformance	Non-conformance	Non-conformance	Non-conformance	Non-conformance	Non-conformance	2	0	2	0	0	0
female	Less than 20 years old	Non-medical major	urban	Less than 2	great	no	no	2	Airborne transmission	Isolated at home	Often in line with	Non-conformance	Often in line with	Sometimes in line with	Often in line with	Often in line with	Non-conformance	often in line with	often in line with	often in line with	often in line with	often in line with	often in line with	Sometimes in line with	often in line with	often in line with	Non-conformance	often in line with	Non-conformance	Non-conformance	Non-conformance	26	10	18	2	2	2
female	Less than 20 years old	Non-medical major	rural	Less than 2	great	no	no	3	Contact transmission	Isolated at home	Non-conformance	Non-conformance	Non-conformance	Non-conformance	Sometimes in line with	Non-conformance	Non-conformance	Sometimes in line with	Sometimes in line with	Non-conformance	Non-conformance	Non-conformance	Non-conformance	Non-conformance	Sometimes in line with	Non-conformance	Non-conformance	Sometimes in line with	Non-conformance	Non-conformance	Non-conformance	4	4	2	0	0	0
female	Less than 20 years old	Non-medical major	urban	Less than 2	great	no	no	2	Airborne transmission	N95 mask	Non-conformance	Sometimes in line with	Non-conformance	Sometimes in line with	Sometimes in line with	Sometimes in line with	Non-conformance	Sometimes in line with	Sometimes in line with	Non-conformance	Sometimes in line with	Non-conformance	Sometimes in line with	Sometimes in line with	Non-conformance	Non-conformance	Non-conformance	Sometimes in line with	Non-conformance	Sometimes in line with	Non-conformance	10	8	4	0	1	0
female	Less than 20 years old	Non-medical major	rural	Less than 2	normal	no	yes	3	Airborne transmission	Ordinary mask	Often in line with	always in line with	Sometimes in line with	Sometimes in line with	Sometimes in line with	Sometimes in line with	Non-conformance	Sometimes in line with	Sometimes in line with	Sometimes in line with	Sometimes in line with	Sometimes in line with	Sometimes in line with	Sometimes in line with	Sometimes in line with	Sometimes in line with	Sometimes in line with	Sometimes in line with	Sometimes in line with	Sometimes in line with	Non-conformance	16	16	12	1	2	1
male	Less than 20 years old	Non-medical major	urban	More than 2	normal	no	yes	2	Contact transmission	Ordinary mask	Sometimes in line with	Sometimes in line with	Sometimes in line with	Sometimes in line with	Sometimes in line with	Sometimes in line with	Sometimes in line with	Sometimes in line with	Sometimes in line with	Sometimes in line with	Sometimes in line with	Sometimes in line with	Non-conformance	Sometimes in line with	Sometimes in line with	Sometimes in line with	Sometimes in line with	Sometimes in line with	Sometimes in line with	Sometimes in line with	Sometimes in line with	14	14	12	1	2	1
male	Less than 20 years old	Non-medical major	urban	Less than 2	great	no	yes	1	Airborne transmission	N95 mask	Non-conformance	Non-conformance	Non-conformance	Non-conformance	Non-conformance	Non-conformance	Non-conformance	Non-conformance	Non-conformance	Non-conformance	Non-conformance	Non-conformance	Non-conformance	Non-conformance	Non-conformance	Non-conformance	Non-conformance	Non-conformance	Non-conformance	Non-conformance	Non-conformance	0	0	0	0	0	0
male	Less than 20 years old	Non-medical major	urban	Less than 2	normal	no	no	1	Airborne transmission	Isolated at home	Non-conformance	Non-conformance	Non-conformance	Non-conformance	Sometimes in line with	Non-conformance	Non-conformance	Non-conformance	Sometimes in line with	Non-conformance	Sometimes in line with	Non-conformance	Non-conformance	Sometimes in line with	Non-conformance	Non-conformance	Non-conformance	Non-conformance	Non-conformance	Non-conformance	Non-conformance	4	2	2	0	0	0
female	Less than 20 years old	Non-medical major	rural	Less than 2	great	no	no	2	Airborne transmission	N95 mask	Sometimes in line with	Sometimes in line with	Non-conformance	Non-conformance	Non-conformance	Non-conformance	Non-conformance	Non-conformance	Sometimes in line with	Non-conformance	Non-conformance	Non-conformance	Non-conformance	Non-conformance	Non-conformance	Non-conformance	Non-conformance	Non-conformance	Non-conformance	Non-conformance	Non-conformance	2	4	0	0	0	0
female	Less than 20 years old	Non-medical major	urban	Less than 2	great	no	no	2	Contact transmission	Isolated at home	Sometimes in line with	Sometimes in line with	Sometimes in line with	Sometimes in line with	Sometimes in line with	Sometimes in line with	Non-conformance	Sometimes in line with	Sometimes in line with	Non-conformance	Sometimes in line with	Sometimes in line with	Non-conformance	Sometimes in line with	Non-conformance	Non-conformance	Non-conformance	Sometimes in line with	Non-conformance	Non-conformance	Non-conformance	14	6	4	1	0	0
female	Less than 20 years old	Non-medical major	urban	Less than 2	great	no	no	1	aerosol transmission	Isolated at home	Non-conformance	Non-conformance	Non-conformance	Non-conformance	Non-conformance	Non-conformance	Non-conformance	Non-conformance	Non-conformance	Non-conformance	Non-conformance	Non-conformance	Non-conformance	Non-conformance	Non-conformance	Non-conformance	Non-conformance	Non-conformance	Non-conformance	Non-conformance	Non-conformance	0	0	0	0	0	0
female	Less than 20 years old	Non-medical major	urban	Less than 2	normal	yes	yes	1	Contact transmission	Ordinary mask	Often in line with	Often in line with	Sometimes in line with	Often in line with	Sometimes in line with	Sometimes in line with	Non-conformance	often in line with	often in line with	Non-conformance	Sometimes in line with	Sometimes in line with	Sometimes in line with	always in line with	Non-conformance	Sometimes in line with	Non-conformance	often in line with	Sometimes in line with	Non-conformance	Sometimes in line with	24	14	10	2	2	1
female	More than 20 years old	Non-medical major	rural	Less than 2	normal	no	no	2	Contact transmission	N95 mask	Sometimes in line with	Often in line with	Sometimes in line with	Non-conformance	Sometimes in line with	Sometimes in line with	Sometimes in line with	Non-conformance	often in line with	Non-conformance	Non-conformance	Non-conformance	Sometimes in line with	Non-conformance	Non-conformance	Sometimes in line with	Non-conformance	Non-conformance	Sometimes in line with	Non-conformance	Non-conformance	4	12	8	0	2	0
female	More than 20 years old	Non-medical major	urban	Less than 2	great	no	no	3	Airborne transmission	Ordinary mask	Sometimes in line with	always in line with	Non-conformance	Sometimes in line with	Sometimes in line with	Sometimes in line with	often in line with	often in line with	often in line with	Sometimes in line with	Sometimes in line with	often in line with	Non-conformance	Non-conformance	Non-conformance	Non-conformance	Non-conformance	Sometimes in line with	Sometimes in line with	Sometimes in line with	Non-conformance	16	20	4	1	2	0
female	More than 20 years old	Non-medical major	rural	Less than 2	normal	no	no	3	Airborne transmission	N95 mask	Sometimes in line with	Non-conformance	Sometimes in line with	Non-conformance	Non-conformance	Non-conformance	Non-conformance	Sometimes in line with	Sometimes in line with	Sometimes in line with	Sometimes in line with	Sometimes in line with	Sometimes in line with	Sometimes in line with	Non-conformance	Non-conformance	Non-conformance	Non-conformance	Sometimes in line with	Non-conformance	Non-conformance	10	4	6	0	0	0
female	Less than 20 years old	Non-medical major	urban	Less than 2	normal	no	no	3	Airborne transmission	Isolated at home	Non-conformance	Non-conformance	Sometimes in line with	Non-conformance	alawys in line with	Non-conformance	Sometimes in line with	Non-conformance	Sometimes in line with	Sometimes in line with	Non-conformance	Non-conformance	Sometimes in line with	Non-conformance	Non-conformance	Sometimes in line with	Non-conformance	Non-conformance	Non-conformance	Non-conformance	Non-conformance	0	4	14	0	0	2
female	Less than 20 years old	Non-medical major	rural	More than 2	great	no	no	2	Airborne transmission	Isolated at home	Non-conformance	Non-conformance	Non-conformance	Non-conformance	Non-conformance	Non-conformance	Non-conformance	Non-conformance	Non-conformance	Non-conformance	Non-conformance	Non-conformance	Non-conformance	Non-conformance	Non-conformance	Non-conformance	Non-conformance	Non-conformance	Non-conformance	Non-conformance	Non-conformance	0	0	0	0	0	0
female	More than 20 years old	Medical major	rural	More than 2	normal	no	yes	3	Contact transmission	Ordinary mask	Sometimes in line with	Non-conformance	Non-conformance	Sometimes in line with	Non-conformance	Non-conformance	Non-conformance	Non-conformance	Sometimes in line with	Non-conformance	Non-conformance	Non-conformance	Sometimes in line with	Sometimes in line with	Non-conformance	Non-conformance	Non-conformance	Sometimes in line with	Non-conformance	Non-conformance	Non-conformance	6	4	2	0	0	0
female	Less than 20 years old	Non-medical major	rural	More than 2	normal	no	no	3	Airborne transmission	N95 mask	Often in line with	Sometimes in line with	Sometimes in line with	Sometimes in line with	Often in line with	Sometimes in line with	Sometimes in line with	Sometimes in line with	often in line with	Sometimes in line with	Sometimes in line with	Sometimes in line with	Sometimes in line with	Sometimes in line with	Sometimes in line with	Non-conformance	Non-conformance	Non-conformance	Non-conformance	Non-conformance	Non-conformance	14	12	10	1	2	1
male	Less than 20 years old	Non-medical major	urban	Less than 2	great	no	no	2	Contact transmission	Isolated at home	Sometimes in line with	Sometimes in line with	Often in line with	Sometimes in line with	Sometimes in line with	Non-conformance	Non-conformance	often in line with	Sometimes in line with	often in line with	Sometimes in line with	always in line with	Sometimes in line with	Non-conformance	Non-conformance	Sometimes in line with	Non-conformance	Non-conformance	Sometimes in line with	Non-conformance	Non-conformance	14	8	14	1	1	2
male	More than 20 years old	Non-medical major	urban	Less than 2	great	no	no	3	Airborne transmission	Isolated at home	Sometimes in line with	Non-conformance	Non-conformance	Non-conformance	Sometimes in line with	Non-conformance	Sometimes in line with	Non-conformance	Sometimes in line with	Non-conformance	Non-conformance	Non-conformance	Non-conformance	Non-conformance	Non-conformance	Non-conformance	Non-conformance	Non-conformance	Non-conformance	Non-conformance	Non-conformance	2	4	2	0	0	0
male	Less than 20 years old	Non-medical major	rural	Less than 2	normal	no	no	2	Airborne transmission	Ordinary mask	Sometimes in line with	Sometimes in line with	Sometimes in line with	Sometimes in line with	Sometimes in line with	Sometimes in line with	Sometimes in line with	Sometimes in line with	Non-conformance	Non-conformance	Non-conformance	Sometimes in line with	Non-conformance	often in line with	Non-conformance	Non-conformance	Non-conformance	Sometimes in line with	Sometimes in line with	Non-conformance	Non-conformance	14	8	4	1	1	0
female	More than 20 years old	Non-medical major	rural	Less than 2	great	no	no	1	Contact transmission	Isolated at home	Non-conformance	Non-conformance	Non-conformance	Non-conformance	Non-conformance	Non-conformance	Non-conformance	Non-conformance	Non-conformance	Non-conformance	Sometimes in line with	Non-conformance	Non-conformance	Non-conformance	Non-conformance	Non-conformance	Non-conformance	Non-conformance	Non-conformance	Non-conformance	Non-conformance	2	0	0	0	0	0
female	Less than 20 years old	Non-medical major	urban	Less than 2	normal	no	yes	3	Airborne transmission	Ordinary mask	Non-conformance	Non-conformance	Non-conformance	Non-conformance	Sometimes in line with	Non-conformance	Non-conformance	Sometimes in line with	Sometimes in line with	Non-conformance	Non-conformance	Non-conformance	Non-conformance	Non-conformance	Non-conformance	Non-conformance	Non-conformance	Non-conformance	Non-conformance	Non-conformance	Non-conformance	2	2	2	0	0	0
female	Less than 20 years old	Non-medical major	rural	Less than 2	normal	no	yes	2	Contact transmission	Isolated at home	Non-conformance	Non-conformance	Non-conformance	Non-conformance	Non-conformance	Non-conformance	Non-conformance	Non-conformance	Non-conformance	Non-conformance	Non-conformance	Non-conformance	Non-conformance	Non-conformance	Non-conformance	Non-conformance	Non-conformance	Non-conformance	Non-conformance	Non-conformance	Non-conformance	0	0	0	0	0	0
female	Less than 20 years old	Non-medical major	rural	More than 2	great	no	no	3	Airborne transmission	Isolated at home	Often in line with	Non-conformance	Sometimes in line with	Non-conformance	Non-conformance	Sometimes in line with	Sometimes in line with	often in line with	Sometimes in line with	Sometimes in line with	Sometimes in line with	Sometimes in line with	Sometimes in line with	Sometimes in line with	Sometimes in line with	Sometimes in line with	Non-conformance	Sometimes in line with	Sometimes in line with	Non-conformance	Sometimes in line with	18	8	10	1	1	1
female	Less than 20 years old	Non-medical major	urban	More than 2	normal	yes	no	3	Contact transmission	Isolated at home	Sometimes in line with	Non-conformance	Often in line with	Non-conformance	Sometimes in line with	Non-conformance	Non-conformance	Sometimes in line with	always in line with	often in line with	Sometimes in line with	Sometimes in line with	often in line with	Sometimes in line with	often in line with	Sometimes in line with	Sometimes in line with	Sometimes in line with	Sometimes in line with	Sometimes in line with	Sometimes in line with	12	14	20	1	2	2
male	More than 20 years old	Non-medical major	rural	Less than 2	normal	no	no	2	aerosol transmission	Isolated at home	Sometimes in line with	Non-conformance	Non-conformance	Non-conformance	Sometimes in line with	Non-conformance	Non-conformance	Non-conformance	Non-conformance	Non-conformance	Sometimes in line with	Non-conformance	Sometimes in line with	Non-conformance	Non-conformance	Non-conformance	Non-conformance	Non-conformance	Non-conformance	Non-conformance	Non-conformance	4	0	4	0	0	0
male	More than 20 years old	Non-medical major	rural	Less than 2	great	no	no	2	Contact transmission	Isolated at home	Non-conformance	Non-conformance	Non-conformance	Non-conformance	Non-conformance	Non-conformance	Non-conformance	Non-conformance	Non-conformance	Non-conformance	Non-conformance	Non-conformance	Non-conformance	Non-conformance	Non-conformance	Non-conformance	Non-conformance	Non-conformance	Non-conformance	Non-conformance	Non-conformance	0	0	0	0	0	0
female	Less than 20 years old	Non-medical major	rural	More than 2	great	no	no	3	Contact transmission	Isolated at home	Sometimes in line with	Sometimes in line with	Sometimes in line with	Non-conformance	Sometimes in line with	Sometimes in line with	Non-conformance	Sometimes in line with	Sometimes in line with	Sometimes in line with	Sometimes in line with	Sometimes in line with	Sometimes in line with	Sometimes in line with	Sometimes in line with	Sometimes in line with	Sometimes in line with	Sometimes in line with	Sometimes in line with	Sometimes in line with	Sometimes in line with	16	10	14	1	2	2
female	Less than 20 years old	Non-medical major	rural	Less than 2	great	no	no	2	Contact transmission	N95 mask	Sometimes in line with	Non-conformance	Non-conformance	Non-conformance	Non-conformance	Non-conformance	Non-conformance	Non-conformance	Sometimes in line with	Non-conformance	Non-conformance	Non-conformance	Non-conformance	Sometimes in line with	Non-conformance	Non-conformance	Non-conformance	Non-conformance	Non-conformance	Non-conformance	Non-conformance	6	2	0	0	0	0
female	Less than 20 years old	Medical major	rural	Less than 2	normal	no	no	2	Contact transmission	Ordinary mask	Non-conformance	Sometimes in line with	Non-conformance	Non-conformance	Non-conformance	Non-conformance	Non-conformance	Non-conformance	Non-conformance	Non-conformance	Non-conformance	Non-conformance	Non-conformance	Non-conformance	Non-conformance	Non-conformance	Non-conformance	Non-conformance	Non-conformance	Non-conformance	Non-conformance	0	2	0	0	0	0
female	Less than 20 years old	Non-medical major	rural	Less than 2	great	no	no	1	Airborne transmission	Isolated at home	Sometimes in line with	Sometimes in line with	Sometimes in line with	Non-conformance	Sometimes in line with	Non-conformance	Non-conformance	Non-conformance	Sometimes in line with	Non-conformance	Non-conformance	Non-conformance	Sometimes in line with	Sometimes in line with	Non-conformance	Non-conformance	Non-conformance	Sometimes in line with	Non-conformance	Sometimes in line with	Non-conformance	6	6	6	0	0	0
female	Less than 20 years old	Non-medical major	rural	Less than 2	normal	no	yes	1	Airborne transmission	Isolated at home	Sometimes in line with	Sometimes in line with	Sometimes in line with	Non-conformance	Sometimes in line with	Sometimes in line with	Non-conformance	Non-conformance	often in line with	Sometimes in line with	Sometimes in line with	Sometimes in line with	Sometimes in line with	Sometimes in line with	Non-conformance	Sometimes in line with	Non-conformance	Non-conformance	Non-conformance	Non-conformance	Non-conformance	10	6	10	0	0	1
female	Less than 20 years old	Non-medical major	rural	Less than 2	great	no	yes	2	Contact transmission	Hand washing and disinfection	Non-conformance	Non-conformance	Non-conformance	Non-conformance	Non-conformance	Sometimes in line with	Non-conformance	Non-conformance	Sometimes in line with	Non-conformance	Non-conformance	Non-conformance	Non-conformance	Non-conformance	Non-conformance	Non-conformance	Non-conformance	Non-conformance	Non-conformance	Non-conformance	Non-conformance	2	2	0	0	0	0
female	Less than 20 years old	Non-medical major	urban	Less than 2	great	no	no	3	aerosol transmission	N95 mask	Non-conformance	Non-conformance	Non-conformance	Non-conformance	Non-conformance	Non-conformance	Non-conformance	Non-conformance	Non-conformance	Non-conformance	Non-conformance	Non-conformance	Non-conformance	Non-conformance	Non-conformance	Non-conformance	Non-conformance	Non-conformance	Non-conformance	Non-conformance	Non-conformance	0	0	0	0	0	0
female	Less than 20 years old	Non-medical major	rural	More than 2	great	no	yes	2	Contact transmission	Isolated at home	Non-conformance	Non-conformance	Non-conformance	Non-conformance	Non-conformance	Non-conformance	Non-conformance	Non-conformance	Non-conformance	Non-conformance	Non-conformance	Non-conformance	Non-conformance	Non-conformance	Sometimes in line with	Non-conformance	Non-conformance	Non-conformance	Non-conformance	Non-conformance	Non-conformance	0	2	0	0	0	0
female	Less than 20 years old	Medical major	rural	Less than 2	normal	no	no	1	Airborne transmission	Isolated at home	Non-conformance	Non-conformance	Non-conformance	Non-conformance	Non-conformance	Non-conformance	Non-conformance	Non-conformance	Non-conformance	Non-conformance	Non-conformance	Non-conformance	Non-conformance	Non-conformance	Non-conformance	Non-conformance	Non-conformance	Non-conformance	Non-conformance	Non-conformance	Non-conformance	0	0	0	0	0	0
female	Less than 20 years old	Non-medical major	rural	Less than 2	great	no	no	1	Airborne transmission	Isolated at home	Sometimes in line with	Sometimes in line with	Often in line with	Non-conformance	alawys in line with	Non-conformance	Non-conformance	Non-conformance	Non-conformance	Non-conformance	Non-conformance	Non-conformance	Non-conformance	Non-conformance	Non-conformance	Non-conformance	Non-conformance	Non-conformance	Non-conformance	Non-conformance	Non-conformance	2	2	10	0	0	1
female	Less than 20 years old	Medical major	urban	Less than 2	great	no	no	3	aerosol transmission	Ordinary mask	Non-conformance	Non-conformance	Non-conformance	Non-conformance	Non-conformance	Non-conformance	Non-conformance	Non-conformance	Non-conformance	Non-conformance	Non-conformance	Non-conformance	Non-conformance	Non-conformance	Non-conformance	Non-conformance	Non-conformance	Non-conformance	Non-conformance	Non-conformance	Non-conformance	0	0	0	0	0	0
male	More than 20 years old	Non-medical major	rural	Less than 2	normal	no	no	2	Contact transmission	Isolated at home	Sometimes in line with	Sometimes in line with	Sometimes in line with	Non-conformance	Sometimes in line with	Sometimes in line with	Non-conformance	Sometimes in line with	Sometimes in line with	Sometimes in line with	Non-conformance	Sometimes in line with	Sometimes in line with	Sometimes in line with	Sometimes in line with	Non-conformance	Non-conformance	Non-conformance	Non-conformance	Non-conformance	Non-conformance	10	6	8	0	0	0
female	Less than 20 years old	Non-medical major	rural	Less than 2	normal	no	no	2	Contact transmission	Ordinary mask	Non-conformance	Sometimes in line with	Non-conformance	Sometimes in line with	Non-conformance	Non-conformance	Non-conformance	Non-conformance	Non-conformance	Non-conformance	Non-conformance	Non-conformance	Non-conformance	Non-conformance	Non-conformance	Non-conformance	Non-conformance	Non-conformance	Sometimes in line with	Non-conformance	Non-conformance	0	6	0	0	0	0
female	Less than 20 years old	Non-medical major	rural	More than 2	normal	no	yes	2	Contact transmission	Isolated at home	Sometimes in line with	Sometimes in line with	Sometimes in line with	Sometimes in line with	Non-conformance	Sometimes in line with	Non-conformance	Non-conformance	Non-conformance	Non-conformance	Sometimes in line with	Sometimes in line with	Sometimes in line with	Sometimes in line with	Sometimes in line with	Sometimes in line with	Non-conformance	Non-conformance	Sometimes in line with	Non-conformance	Sometimes in line with	10	8	8	0	1	0
female	Less than 20 years old	Non-medical major	rural	Less than 2	normal	no	no	3	Airborne transmission	Isolated at home	Sometimes in line with	Non-conformance	Non-conformance	Non-conformance	Non-conformance	Non-conformance	Non-conformance	Sometimes in line with	Sometimes in line with	Non-conformance	Sometimes in line with	Sometimes in line with	Sometimes in line with	Sometimes in line with	Non-conformance	Non-conformance	Non-conformance	Non-conformance	Non-conformance	Sometimes in line with	Non-conformance	10	4	2	0	0	0
female	Less than 20 years old	Non-medical major	rural	Less than 2	great	no	no	3	Airborne transmission	Isolated at home	Sometimes in line with	Sometimes in line with	Non-conformance	Non-conformance	Non-conformance	Sometimes in line with	Non-conformance	Sometimes in line with	Sometimes in line with	Non-conformance	Non-conformance	Non-conformance	Non-conformance	Non-conformance	Non-conformance	Non-conformance	Non-conformance	Non-conformance	Non-conformance	Non-conformance	Non-conformance	6	4	0	0	0	0
female	Less than 20 years old	Non-medical major	urban	Less than 2	great	no	yes	2	Airborne transmission	Isolated at home	Non-conformance	Non-conformance	Non-conformance	Non-conformance	Non-conformance	Non-conformance	Non-conformance	Non-conformance	Non-conformance	Non-conformance	Non-conformance	Non-conformance	Non-conformance	Non-conformance	Non-conformance	Non-conformance	Non-conformance	Non-conformance	Non-conformance	Non-conformance	Non-conformance	0	0	0	0	0	0
male	More than 20 years old	Non-medical major	rural	More than 2	normal	no	no	1	Contact transmission	Isolated at home	Sometimes in line with	Sometimes in line with	Sometimes in line with	Sometimes in line with	Sometimes in line with	Sometimes in line with	Non-conformance	often in line with	Sometimes in line with	Sometimes in line with	Sometimes in line with	Sometimes in line with	Sometimes in line with	often in line with	Non-conformance	Non-conformance	Non-conformance	Non-conformance	Sometimes in line with	Non-conformance	Non-conformance	16	8	8	1	1	0
female	Less than 20 years old	Non-medical major	rural	More than 2	great	no	no	2	aerosol transmission	Isolated at home	Non-conformance	Non-conformance	Non-conformance	Non-conformance	Non-conformance	Non-conformance	Non-conformance	Non-conformance	Non-conformance	Non-conformance	Non-conformance	Non-conformance	Non-conformance	Non-conformance	Non-conformance	Non-conformance	Non-conformance	Non-conformance	Non-conformance	Non-conformance	Non-conformance	0	0	0	0	0	0
female	Less than 20 years old	Non-medical major	urban	Less than 2	normal	no	no	1	Contact transmission	Isolated at home	Non-conformance	Non-conformance	Non-conformance	Non-conformance	Non-conformance	Non-conformance	Non-conformance	Non-conformance	Non-conformance	Non-conformance	Non-conformance	Non-conformance	Non-conformance	Non-conformance	Non-conformance	Non-conformance	Non-conformance	Non-conformance	Non-conformance	Non-conformance	Non-conformance	0	0	0	0	0	0
female	Less than 20 years old	Non-medical major	rural	More than 2	great	no	yes	2	Contact transmission	Ordinary mask	Non-conformance	Non-conformance	Sometimes in line with	Non-conformance	Sometimes in line with	Non-conformance	Non-conformance	Non-conformance	Sometimes in line with	Non-conformance	Non-conformance	Non-conformance	Sometimes in line with	Non-conformance	Sometimes in line with	Sometimes in line with	Non-conformance	Sometimes in line with	Non-conformance	Non-conformance	Non-conformance	2	4	8	0	0	0
female	Less than 20 years old	Non-medical major	urban	Less than 2	great	no	no	2	Airborne transmission	Isolated at home	Non-conformance	Non-conformance	Non-conformance	Non-conformance	Non-conformance	Non-conformance	Non-conformance	Non-conformance	Non-conformance	Non-conformance	Non-conformance	Non-conformance	Non-conformance	Non-conformance	Non-conformance	Non-conformance	Non-conformance	Non-conformance	Non-conformance	Non-conformance	Non-conformance	0	0	0	0	0	0
male	Less than 20 years old	Non-medical major	urban	Less than 2	great	no	no	1	Airborne transmission	Isolated at home	Non-conformance	Sometimes in line with	Sometimes in line with	Non-conformance	Non-conformance	Non-conformance	Non-conformance	Sometimes in line with	Non-conformance	Sometimes in line with	Sometimes in line with	Non-conformance	Non-conformance	always in line with	Non-conformance	Non-conformance	Non-conformance	Non-conformance	Non-conformance	Non-conformance	Sometimes in line with	10	2	6	0	0	0
female	Less than 20 years old	Non-medical major	rural	Less than 2	great	no	no	3	Airborne transmission	Isolated at home	Sometimes in line with	Non-conformance	Non-conformance	Non-conformance	Non-conformance	Non-conformance	Non-conformance	Non-conformance	Sometimes in line with	Non-conformance	Non-conformance	Non-conformance	Sometimes in line with	Sometimes in line with	Non-conformance	Non-conformance	Non-conformance	Sometimes in line with	Non-conformance	Non-conformance	Non-conformance	6	2	2	0	0	0
female	Less than 20 years old	Medical major	urban	Less than 2	normal	no	yes	2	Airborne transmission	Isolated at home	Non-conformance	Sometimes in line with	Non-conformance	Non-conformance	Sometimes in line with	Non-conformance	Non-conformance	Non-conformance	Non-conformance	Non-conformance	Non-conformance	Non-conformance	Non-conformance	Non-conformance	Non-conformance	Non-conformance	Non-conformance	Non-conformance	Non-conformance	Non-conformance	Non-conformance	0	2	2	0	0	0
male	More than 20 years old	Non-medical major	rural	Less than 2	great	no	no	1	Airborne transmission	Ordinary mask	Sometimes in line with	Sometimes in line with	Sometimes in line with	Non-conformance	Often in line with	Sometimes in line with	Non-conformance	Sometimes in line with	Sometimes in line with	Non-conformance	Non-conformance	Non-conformance	Non-conformance	Sometimes in line with	Non-conformance	Non-conformance	Non-conformance	Non-conformance	Non-conformance	Non-conformance	Non-conformance	8	4	6	0	0	0
male	More than 20 years old	Medical major	rural	Less than 2	great	no	no	2	aerosol transmission	Isolated at home	Sometimes in line with	Non-conformance	Non-conformance	Non-conformance	Sometimes in line with	Non-conformance	Non-conformance	Non-conformance	Non-conformance	Non-conformance	Non-conformance	Non-conformance	Non-conformance	Non-conformance	Non-conformance	Non-conformance	Non-conformance	Non-conformance	Non-conformance	Non-conformance	Non-conformance	2	0	2	0	0	0
female	More than 20 years old	Medical major	urban	Less than 2	great	no	no	2	aerosol transmission	N95 mask	Non-conformance	Sometimes in line with	Non-conformance	Sometimes in line with	Non-conformance	Sometimes in line with	often in line with	often in line with	Sometimes in line with	Non-conformance	Sometimes in line with	Non-conformance	Non-conformance	Non-conformance	Non-conformance	Non-conformance	Non-conformance	often in line with	Sometimes in line with	Non-conformance	Non-conformance	12	12	0	1	2	0
female	Less than 20 years old	Non-medical major	rural	Less than 2	great	no	yes	3	Airborne transmission	Ordinary mask	Non-conformance	Non-conformance	Sometimes in line with	Non-conformance	Non-conformance	Non-conformance	Non-conformance	Non-conformance	Non-conformance	Non-conformance	Non-conformance	Non-conformance	Non-conformance	Non-conformance	Non-conformance	Non-conformance	Non-conformance	Non-conformance	Non-conformance	Non-conformance	Non-conformance	0	0	2	0	0	0
female	More than 20 years old	Medical major	urban	Less than 2	normal	no	no	2	Airborne transmission	Isolated at home	Sometimes in line with	Sometimes in line with	Sometimes in line with	Non-conformance	Non-conformance	Non-conformance	Non-conformance	Non-conformance	Non-conformance	Non-conformance	Non-conformance	Non-conformance	Sometimes in line with	Non-conformance	Non-conformance	Non-conformance	Non-conformance	Non-conformance	Non-conformance	Non-conformance	Non-conformance	2	2	4	0	0	0
male	More than 20 years old	Medical major	urban	Less than 2	great	no	yes	2	Airborne transmission	Isolated at home	Sometimes in line with	Non-conformance	Non-conformance	Non-conformance	Non-conformance	Non-conformance	Non-conformance	Non-conformance	Non-conformance	Non-conformance	Non-conformance	Non-conformance	Non-conformance	Non-conformance	Non-conformance	Non-conformance	Non-conformance	Non-conformance	Non-conformance	Non-conformance	Non-conformance	2	0	0	0	0	0
female	More than 20 years old	Medical major	urban	Less than 2	normal	no	yes	2	aerosol transmission	Isolated at home	Often in line with	Sometimes in line with	Sometimes in line with	Sometimes in line with	Often in line with	Sometimes in line with	Sometimes in line with	Sometimes in line with	always in line with	Sometimes in line with	Sometimes in line with	Sometimes in line with	Sometimes in line with	often in line with	Sometimes in line with	Non-conformance	Non-conformance	often in line with	Sometimes in line with	Sometimes in line with	Non-conformance	20	18	10	2	2	1
female	More than 20 years old	Medical major	rural	Less than 2	great	no	no	2	Airborne transmission	Ordinary mask	always in line with	Sometimes in line with	Non-conformance	Non-conformance	Non-conformance	Non-conformance	Non-conformance	Non-conformance	Non-conformance	Non-conformance	Non-conformance	Non-conformance	Non-conformance	Non-conformance	Non-conformance	Non-conformance	Non-conformance	Non-conformance	Non-conformance	Non-conformance	Non-conformance	6	2	0	0	0	0
male	More than 20 years old	Medical major	rural	Less than 2	normal	no	no	1	aerosol transmission	N95 mask	Sometimes in line with	Non-conformance	Sometimes in line with	Non-conformance	Non-conformance	Non-conformance	Non-conformance	always in line with	Non-conformance	Non-conformance	Non-conformance	Non-conformance	Non-conformance	Non-conformance	Non-conformance	Non-conformance	Non-conformance	Non-conformance	Non-conformance	Non-conformance	Non-conformance	8	0	2	0	0	0
female	Less than 20 years old	Non-medical major	urban	Less than 2	great	no	yes	3	Contact transmission	Isolated at home	Sometimes in line with	Sometimes in line with	Non-conformance	Non-conformance	Non-conformance	Non-conformance	Non-conformance	Sometimes in line with	Non-conformance	Non-conformance	Non-conformance	Non-conformance	Non-conformance	often in line with	Non-conformance	Non-conformance	Non-conformance	Non-conformance	Sometimes in line with	Non-conformance	Non-conformance	8	4	0	0	0	0
female	More than 20 years old	Medical major	rural	Less than 2	great	no	no	1	Airborne transmission	Isolated at home	Non-conformance	Non-conformance	Non-conformance	Non-conformance	Non-conformance	Non-conformance	Non-conformance	Non-conformance	Non-conformance	Non-conformance	Non-conformance	Non-conformance	Non-conformance	Non-conformance	Non-conformance	Non-conformance	Non-conformance	Non-conformance	Non-conformance	Non-conformance	Non-conformance	0	0	0	0	0	0
female	More than 20 years old	Medical major	urban	Less than 2	great	no	no	2	aerosol transmission	Ordinary mask	Non-conformance	Non-conformance	Non-conformance	Non-conformance	Sometimes in line with	Non-conformance	Non-conformance	Non-conformance	Non-conformance	Non-conformance	Non-conformance	Non-conformance	Non-conformance	Non-conformance	Non-conformance	Non-conformance	Non-conformance	Non-conformance	Non-conformance	Non-conformance	Non-conformance	0	0	2	0	0	0
female	More than 20 years old	Medical major	rural	Less than 2	great	no	no	2	aerosol transmission	Ordinary mask	always in line with	always in line with	Often in line with	always in line with	Often in line with	Sometimes in line with	Sometimes in line with	often in line with	often in line with	Sometimes in line with	Sometimes in line with	Sometimes in line with	often in line with	always in line with	Sometimes in line with	Sometimes in line with	Non-conformance	Sometimes in line with	Sometimes in line with	always in line with	Sometimes in line with	24	26	18	2	2	2
female	Less than 20 years old	Medical major	rural	Less than 2	great	no	yes	1	aerosol transmission	Isolated at home	Sometimes in line with	Sometimes in line with	Non-conformance	Non-conformance	Sometimes in line with	Sometimes in line with	Non-conformance	Sometimes in line with	Sometimes in line with	Non-conformance	Sometimes in line with	Sometimes in line with	Sometimes in line with	Sometimes in line with	Sometimes in line with	Non-conformance	Non-conformance	Sometimes in line with	Non-conformance	Non-conformance	Non-conformance	14	6	4	1	0	0
female	More than 20 years old	Medical major	urban	Less than 2	great	no	no	1	Airborne transmission	Isolated at home	Sometimes in line with	Non-conformance	Non-conformance	Non-conformance	Non-conformance	Non-conformance	Non-conformance	Non-conformance	Non-conformance	Non-conformance	Non-conformance	Non-conformance	Non-conformance	Non-conformance	Non-conformance	Non-conformance	Non-conformance	Non-conformance	Non-conformance	Non-conformance	Non-conformance	2	0	0	0	0	0
female	Less than 20 years old	Medical major	urban	Less than 2	great	no	yes	2	aerosol transmission	N95 mask	Often in line with	Sometimes in line with	Sometimes in line with	Sometimes in line with	Often in line with	Non-conformance	Non-conformance	Sometimes in line with	Non-conformance	Sometimes in line with	Sometimes in line with	Sometimes in line with	Sometimes in line with	always in line with	Sometimes in line with	Non-conformance	Non-conformance	often in line with	Non-conformance	Non-conformance	Non-conformance	20	6	10	2	0	1
female	More than 20 years old	Medical major	urban	Less than 2	normal	no	no	2	aerosol transmission	Isolated at home	Sometimes in line with	Sometimes in line with	Sometimes in line with	Sometimes in line with	Sometimes in line with	Non-conformance	Non-conformance	Non-conformance	Non-conformance	Non-conformance	Non-conformance	Non-conformance	Non-conformance	Non-conformance	Non-conformance	Non-conformance	Non-conformance	Non-conformance	Non-conformance	Non-conformance	Non-conformance	2	4	4	0	0	0
female	More than 20 years old	Medical major	rural	Less than 2	normal	no	no	2	Airborne transmission	N95 mask	Non-conformance	Non-conformance	Sometimes in line with	Non-conformance	Non-conformance	Non-conformance	Non-conformance	Non-conformance	Non-conformance	Sometimes in line with	Non-conformance	Non-conformance	Non-conformance	Non-conformance	Non-conformance	Sometimes in line with	Non-conformance	Non-conformance	Non-conformance	Non-conformance	Non-conformance	0	0	6	0	0	0
female	Less than 20 years old	Medical major	urban	Less than 2	great	no	no	2	Contact transmission	Isolated at home	Non-conformance	Non-conformance	Non-conformance	Non-conformance	Non-conformance	Non-conformance	Non-conformance	Non-conformance	Non-conformance	Non-conformance	Non-conformance	Non-conformance	Non-conformance	Non-conformance	Non-conformance	Non-conformance	Non-conformance	Non-conformance	Non-conformance	Non-conformance	Non-conformance	0	0	0	0	0	0
female	Less than 20 years old	Non-medical major	rural	More than 2	great	no	no	1	Airborne transmission	Ordinary mask	Sometimes in line with	Sometimes in line with	Sometimes in line with	Non-conformance	Non-conformance	Non-conformance	Non-conformance	Non-conformance	Non-conformance	Non-conformance	Non-conformance	Non-conformance	Non-conformance	Non-conformance	Non-conformance	Non-conformance	Non-conformance	Non-conformance	Non-conformance	Non-conformance	Non-conformance	2	2	2	0	0	0
female	Less than 20 years old	Medical major	rural	More than 2	normal	no	no	2	Airborne transmission	Ordinary mask	Sometimes in line with	Non-conformance	Non-conformance	Non-conformance	Non-conformance	Non-conformance	Non-conformance	Non-conformance	Non-conformance	Non-conformance	Sometimes in line with	Non-conformance	Non-conformance	Non-conformance	Non-conformance	Non-conformance	Non-conformance	Non-conformance	Non-conformance	Non-conformance	Non-conformance	4	0	0	0	0	0
female	More than 20 years old	Medical major	rural	Less than 2	great	no	no	2	Airborne transmission	N95 mask	Non-conformance	Non-conformance	Non-conformance	Non-conformance	Sometimes in line with	Non-conformance	Non-conformance	Non-conformance	Sometimes in line with	Non-conformance	Non-conformance	Non-conformance	Non-conformance	Non-conformance	Non-conformance	Non-conformance	Non-conformance	Sometimes in line with	Non-conformance	Non-conformance	Non-conformance	2	2	2	0	0	0
female	Less than 20 years old	Medical major	urban	Less than 2	normal	no	no	1	Airborne transmission	Isolated at home	Non-conformance	Sometimes in line with	Non-conformance	Non-conformance	Non-conformance	Non-conformance	Non-conformance	Sometimes in line with	Non-conformance	Non-conformance	Non-conformance	Sometimes in line with	Sometimes in line with	Non-conformance	Non-conformance	Non-conformance	Non-conformance	Non-conformance	Non-conformance	Non-conformance	Non-conformance	4	2	2	0	0	0
male	More than 20 years old	Medical major	urban	Less than 2	great	no	no	1	Airborne transmission	Isolated at home	Sometimes in line with	Often in line with	Sometimes in line with	Non-conformance	Often in line with	Sometimes in line with	Non-conformance	Sometimes in line with	Sometimes in line with	often in line with	Sometimes in line with	Non-conformance	Sometimes in line with	Non-conformance	Sometimes in line with	Sometimes in line with	Non-conformance	Non-conformance	Non-conformance	Non-conformance	Sometimes in line with	8	8	16	0	1	2
female	More than 20 years old	Medical major	rural	More than 2	normal	no	no	2	aerosol transmission	Ordinary mask	Sometimes in line with	Sometimes in line with	Often in line with	Non-conformance	Sometimes in line with	Sometimes in line with	Non-conformance	Non-conformance	Sometimes in line with	Sometimes in line with	Non-conformance	Non-conformance	Sometimes in line with	often in line with	Non-conformance	Sometimes in line with	Non-conformance	Sometimes in line with	Non-conformance	Non-conformance	Non-conformance	10	4	12	0	0	1
female	More than 20 years old	Non-medical major	rural	Less than 2	great	no	yes	3	Contact transmission	Isolated at home	Sometimes in line with	Non-conformance	Non-conformance	Non-conformance	Non-conformance	Non-conformance	Non-conformance	Non-conformance	Non-conformance	Non-conformance	Non-conformance	Non-conformance	often in line with	Non-conformance	Non-conformance	Non-conformance	Non-conformance	Non-conformance	Non-conformance	Non-conformance	Non-conformance	2	0	4	0	0	0
female	More than 20 years old	Medical major	rural	More than 2	normal	no	no	2	aerosol transmission	Isolated at home	Non-conformance	Sometimes in line with	Non-conformance	Non-conformance	Non-conformance	Non-conformance	Non-conformance	Sometimes in line with	Non-conformance	Non-conformance	Non-conformance	Non-conformance	Non-conformance	Non-conformance	Non-conformance	Non-conformance	Non-conformance	Non-conformance	Non-conformance	Non-conformance	Non-conformance	2	2	0	0	0	0
female	More than 20 years old	Medical major	rural	Less than 2	normal	no	no	2	Airborne transmission	N95 mask	Non-conformance	Non-conformance	Non-conformance	Non-conformance	Non-conformance	Sometimes in line with	Non-conformance	Non-conformance	Sometimes in line with	Non-conformance	Non-conformance	Non-conformance	Sometimes in line with	Non-conformance	Non-conformance	Non-conformance	Non-conformance	Non-conformance	Non-conformance	Non-conformance	Non-conformance	2	2	2	0	0	0
male	More than 20 years old	Non-medical major	rural	Less than 2	great	no	yes	2	Airborne transmission	Isolated at home	Non-conformance	Sometimes in line with	Sometimes in line with	Non-conformance	Often in line with	Non-conformance	Non-conformance	Non-conformance	Sometimes in line with	Non-conformance	Non-conformance	Non-conformance	Non-conformance	Non-conformance	Non-conformance	Non-conformance	Non-conformance	Non-conformance	Non-conformance	Non-conformance	Non-conformance	0	4	6	0	0	0
female	More than 20 years old	Medical major	rural	Less than 2	normal	no	no	1	Airborne transmission	N95 mask	Sometimes in line with	Non-conformance	Sometimes in line with	Non-conformance	Non-conformance	Non-conformance	Non-conformance	Sometimes in line with	Non-conformance	Non-conformance	Non-conformance	Non-conformance	Non-conformance	Sometimes in line with	Non-conformance	Non-conformance	Non-conformance	Sometimes in line with	Non-conformance	Non-conformance	Non-conformance	8	0	2	0	0	0
female	More than 20 years old	Medical major	rural	Less than 2	great	no	no	3	Airborne transmission	Isolated at home	Sometimes in line with	Non-conformance	Sometimes in line with	Non-conformance	Sometimes in line with	Non-conformance	Non-conformance	Sometimes in line with	often in line with	Non-conformance	Non-conformance	Sometimes in line with	Non-conformance	Non-conformance	Non-conformance	Non-conformance	Non-conformance	Sometimes in line with	Sometimes in line with	Non-conformance	Non-conformance	8	6	4	0	0	0
female	More than 20 years old	Medical major	urban	Less than 2	normal	no	yes	3	Airborne transmission	N95 mask	Sometimes in line with	Non-conformance	Non-conformance	Non-conformance	Sometimes in line with	Non-conformance	Sometimes in line with	Non-conformance	Non-conformance	Sometimes in line with	Non-conformance	Sometimes in line with	Sometimes in line with	Non-conformance	Non-conformance	Non-conformance	Non-conformance	often in line with	Non-conformance	Non-conformance	Sometimes in line with	8	2	8	0	0	0
male	More than 20 years old	Non-medical major	rural	Less than 2	great	no	no	3	Contact transmission	Isolated at home	Sometimes in line with	Sometimes in line with	Sometimes in line with	Non-conformance	Sometimes in line with	Non-conformance	Non-conformance	Non-conformance	Non-conformance	Non-conformance	Non-conformance	Non-conformance	Non-conformance	Non-conformance	Non-conformance	Non-conformance	Non-conformance	Non-conformance	Non-conformance	Non-conformance	Non-conformance	2	2	4	0	0	0
female	Less than 20 years old	Non-medical major	rural	Less than 2	great	yes	yes	2	Contact transmission	Isolated at home	Often in line with	Often in line with	Sometimes in line with	Non-conformance	Non-conformance	Non-conformance	Non-conformance	Non-conformance	Non-conformance	Non-conformance	Sometimes in line with	Non-conformance	Sometimes in line with	Non-conformance	Sometimes in line with	Non-conformance	Non-conformance	Non-conformance	Non-conformance	Non-conformance	Non-conformance	6	6	4	0	0	0
male	More than 20 years old	Medical major	urban	Less than 2	great	no	yes	3	aerosol transmission	Isolated at home	Sometimes in line with	Sometimes in line with	Sometimes in line with	Sometimes in line with	Often in line with	Sometimes in line with	Sometimes in line with	Sometimes in line with	Sometimes in line with	Sometimes in line with	Sometimes in line with	Sometimes in line with	Sometimes in line with	Sometimes in line with	Sometimes in line with	Sometimes in line with	Non-conformance	Non-conformance	Non-conformance	Non-conformance	Non-conformance	12	10	12	1	2	1
female	More than 20 years old	Medical major	rural	Less than 2	great	no	no	2	aerosol transmission	N95 mask	Sometimes in line with	Sometimes in line with	Sometimes in line with	Sometimes in line with	Sometimes in line with	Sometimes in line with	Sometimes in line with	Sometimes in line with	Sometimes in line with	Sometimes in line with	Sometimes in line with	Sometimes in line with	Sometimes in line with	Sometimes in line with	Sometimes in line with	Sometimes in line with	Sometimes in line with	Sometimes in line with	Sometimes in line with	Sometimes in line with	Sometimes in line with	14	14	14	1	2	2
male	Less than 20 years old	Non-medical major	rural	Less than 2	normal	no	no	3	Airborne transmission	N95 mask	Non-conformance	Non-conformance	Non-conformance	Non-conformance	Sometimes in line with	Non-conformance	Non-conformance	Sometimes in line with	Sometimes in line with	Non-conformance	Sometimes in line with	Sometimes in line with	Non-conformance	Sometimes in line with	Non-conformance	Sometimes in line with	Non-conformance	Non-conformance	Non-conformance	Sometimes in line with	Non-conformance	8	4	4	0	0	0
female	More than 20 years old	Medical major	rural	Less than 2	normal	no	no	3	aerosol transmission	Isolated at home	Sometimes in line with	Sometimes in line with	Sometimes in line with	Non-conformance	Sometimes in line with	Often in line with	Non-conformance	Sometimes in line with	Sometimes in line with	Sometimes in line with	Sometimes in line with	Sometimes in line with	Sometimes in line with	Sometimes in line with	Sometimes in line with	Sometimes in line with	Sometimes in line with	Sometimes in line with	Sometimes in line with	Sometimes in line with	Sometimes in line with	16	10	14	1	2	2
male	Less than 20 years old	Non-medical major	rural	Less than 2	great	no	no	2	Airborne transmission	Ordinary mask	Non-conformance	Non-conformance	Sometimes in line with	Non-conformance	Non-conformance	Non-conformance	Non-conformance	Non-conformance	Non-conformance	Non-conformance	Non-conformance	Non-conformance	Non-conformance	Non-conformance	Non-conformance	Non-conformance	Non-conformance	Non-conformance	Non-conformance	Non-conformance	Non-conformance	0	0	2	0	0	0
male	Less than 20 years old	Non-medical major	rural	Less than 2	normal	no	no	1	Airborne transmission	Isolated at home	Non-conformance	Non-conformance	Non-conformance	Non-conformance	Non-conformance	Non-conformance	Non-conformance	Non-conformance	Non-conformance	Non-conformance	Non-conformance	Non-conformance	Non-conformance	Non-conformance	Non-conformance	Non-conformance	Non-conformance	Non-conformance	Non-conformance	Non-conformance	Non-conformance	0	0	0	0	0	0
female	Less than 20 years old	Non-medical major	rural	More than 2	great	no	no	2	aerosol transmission	Isolated at home	Sometimes in line with	Sometimes in line with	Sometimes in line with	Non-conformance	Sometimes in line with	Non-conformance	Non-conformance	Non-conformance	Sometimes in line with	Non-conformance	Non-conformance	Non-conformance	Non-conformance	Non-conformance	Non-conformance	Non-conformance	Non-conformance	Non-conformance	Non-conformance	Non-conformance	Non-conformance	2	4	4	0	0	0
male	More than 20 years old	Non-medical major	rural	More than 2	normal	no	yes	1	Airborne transmission	Ordinary mask	Sometimes in line with	Sometimes in line with	Sometimes in line with	Non-conformance	Non-conformance	Non-conformance	Non-conformance	Sometimes in line with	Sometimes in line with	Non-conformance	Sometimes in line with	Sometimes in line with	Sometimes in line with	Sometimes in line with	Non-conformance	Non-conformance	Non-conformance	Non-conformance	Non-conformance	Non-conformance	Non-conformance	10	4	4	0	0	0
male	More than 20 years old	Non-medical major	rural	Less than 2	great	no	no	2	Contact transmission	Isolated at home	Sometimes in line with	Sometimes in line with	Sometimes in line with	Non-conformance	Sometimes in line with	Non-conformance	Non-conformance	Non-conformance	often in line with	Sometimes in line with	often in line with	often in line with	Sometimes in line with	often in line with	Non-conformance	often in line with	Non-conformance	Sometimes in line with	Sometimes in line with	always in line with	Non-conformance	16	12	12	1	2	1
female	Less than 20 years old	Medical major	rural	Less than 2	great	yes	no	3	Airborne transmission	Isolated at home	Sometimes in line with	Sometimes in line with	Sometimes in line with	Non-conformance	Sometimes in line with	Sometimes in line with	Non-conformance	Sometimes in line with	Sometimes in line with	Sometimes in line with	Sometimes in line with	Sometimes in line with	Sometimes in line with	Sometimes in line with	Non-conformance	Sometimes in line with	Non-conformance	Sometimes in line with	Sometimes in line with	Sometimes in line with	Non-conformance	14	8	10	1	1	1
female	More than 20 years old	Medical major	rural	Less than 2	great	no	no	2	Airborne transmission	Isolated at home	Sometimes in line with	Sometimes in line with	Non-conformance	Non-conformance	Non-conformance	Non-conformance	Sometimes in line with	Sometimes in line with	Non-conformance	Non-conformance	Non-conformance	Non-conformance	Non-conformance	often in line with	Non-conformance	Non-conformance	Non-conformance	Non-conformance	Non-conformance	Non-conformance	Non-conformance	8	4	0	0	0	0
female	More than 20 years old	Medical major	rural	Less than 2	normal	no	no	1	Contact transmission	Ordinary mask	Sometimes in line with	Sometimes in line with	Non-conformance	Non-conformance	Non-conformance	Sometimes in line with	Non-conformance	Non-conformance	Non-conformance	Non-conformance	Non-conformance	Non-conformance	Sometimes in line with	Non-conformance	Sometimes in line with	Sometimes in line with	Non-conformance	Sometimes in line with	Sometimes in line with	Non-conformance	Non-conformance	6	6	4	0	0	0
male	Less than 20 years old	Non-medical major	rural	More than 2	normal	no	no	2	Airborne transmission	Isolated at home	Non-conformance	Non-conformance	Sometimes in line with	Non-conformance	Non-conformance	Non-conformance	Non-conformance	Non-conformance	Non-conformance	Sometimes in line with	Non-conformance	often in line with	Sometimes in line with	Non-conformance	Non-conformance	Sometimes in line with	Non-conformance	Sometimes in line with	Non-conformance	Non-conformance	Non-conformance	6	0	8	0	0	0
female	Less than 20 years old	Non-medical major	urban	Less than 2	great	no	yes	2	Contact transmission	Isolated at home	Sometimes in line with	Often in line with	Sometimes in line with	Non-conformance	Non-conformance	Often in line with	Non-conformance	Non-conformance	often in line with	Non-conformance	Non-conformance	often in line with	Sometimes in line with	Non-conformance	Non-conformance	Non-conformance	Non-conformance	Non-conformance	Non-conformance	Non-conformance	Non-conformance	10	8	4	0	1	0
female	Less than 20 years old	Non-medical major	rural	Less than 2	normal	no	no	2	Airborne transmission	N95 mask	Sometimes in line with	Non-conformance	Sometimes in line with	Non-conformance	Non-conformance	Non-conformance	Non-conformance	Non-conformance	Sometimes in line with	Sometimes in line with	Non-conformance	Non-conformance	Non-conformance	Sometimes in line with	Sometimes in line with	Sometimes in line with	Non-conformance	Sometimes in line with	Non-conformance	Sometimes in line with	Non-conformance	6	6	6	0	0	0
female	More than 20 years old	Medical major	rural	Less than 2	normal	no	no	2	aerosol transmission	Ordinary mask	Sometimes in line with	Sometimes in line with	Non-conformance	Non-conformance	Sometimes in line with	Non-conformance	Non-conformance	Sometimes in line with	Sometimes in line with	Non-conformance	Sometimes in line with	Sometimes in line with	Sometimes in line with	Non-conformance	Non-conformance	Sometimes in line with	Non-conformance	Sometimes in line with	Non-conformance	Sometimes in line with	Non-conformance	10	6	6	0	0	0
female	Less than 20 years old	Medical major	rural	More than 2	normal	no	no	3	aerosol transmission	Isolated at home	Sometimes in line with	Sometimes in line with	Sometimes in line with	Sometimes in line with	Often in line with	Sometimes in line with	Sometimes in line with	Sometimes in line with	Sometimes in line with	Sometimes in line with	Sometimes in line with	Sometimes in line with	Sometimes in line with	Sometimes in line with	Sometimes in line with	Sometimes in line with	Sometimes in line with	Sometimes in line with	Sometimes in line with	Sometimes in line with	Sometimes in line with	14	14	16	1	2	2
female	More than 20 years old	Medical major	rural	Less than 2	normal	no	no	1	Airborne transmission	Isolated at home	Non-conformance	Non-conformance	Sometimes in line with	Non-conformance	Non-conformance	Non-conformance	Non-conformance	Non-conformance	Non-conformance	Non-conformance	Non-conformance	Non-conformance	Non-conformance	Non-conformance	Non-conformance	Non-conformance	Non-conformance	Non-conformance	Non-conformance	Non-conformance	Non-conformance	0	0	2	0	0	0
female	More than 20 years old	Medical major	rural	Less than 2	normal	no	no	2	aerosol transmission	Hand washing and disinfection	Non-conformance	Sometimes in line with	Non-conformance	Non-conformance	Non-conformance	Non-conformance	Non-conformance	Non-conformance	Non-conformance	Non-conformance	Non-conformance	Non-conformance	Non-conformance	Non-conformance	Non-conformance	Non-conformance	Non-conformance	Non-conformance	Non-conformance	Non-conformance	Non-conformance	0	2	0	0	0	0
female	Less than 20 years old	Non-medical major	urban	Less than 2	great	no	no	3	Airborne transmission	N95 mask	Sometimes in line with	Sometimes in line with	Sometimes in line with	Non-conformance	Non-conformance	Sometimes in line with	Non-conformance	Sometimes in line with	Non-conformance	Non-conformance	Sometimes in line with	Non-conformance	Non-conformance	Non-conformance	Non-conformance	Non-conformance	Non-conformance	Non-conformance	Non-conformance	Non-conformance	Non-conformance	8	2	2	0	0	0
male	Less than 20 years old	Non-medical major	rural	Less than 2	great	no	no	1	aerosol transmission	N95 mask	Sometimes in line with	Sometimes in line with	Non-conformance	Sometimes in line with	Sometimes in line with	Sometimes in line with	Sometimes in line with	Sometimes in line with	Sometimes in line with	Sometimes in line with	Sometimes in line with	Sometimes in line with	Sometimes in line with	Sometimes in line with	Sometimes in line with	Sometimes in line with	Sometimes in line with	Sometimes in line with	Sometimes in line with	Sometimes in line with	Sometimes in line with	14	14	12	1	2	1
female	More than 20 years old	Medical major	rural	Less than 2	normal	no	yes	2	aerosol transmission	Isolated at home	Non-conformance	Non-conformance	Non-conformance	Non-conformance	Sometimes in line with	Non-conformance	Non-conformance	Sometimes in line with	Non-conformance	Non-conformance	Non-conformance	Sometimes in line with	Non-conformance	Sometimes in line with	Non-conformance	Non-conformance	Non-conformance	Sometimes in line with	Non-conformance	Non-conformance	Non-conformance	8	0	2	0	0	0
female	Less than 20 years old	Non-medical major	urban	Less than 2	great	no	yes	3	Contact transmission	Isolated at home	Sometimes in line with	Non-conformance	Often in line with	Non-conformance	Often in line with	Non-conformance	Non-conformance	Non-conformance	often in line with	Sometimes in line with	Sometimes in line with	Sometimes in line with	Sometimes in line with	Sometimes in line with	Sometimes in line with	Sometimes in line with	Sometimes in line with	Sometimes in line with	Sometimes in line with	Sometimes in line with	Sometimes in line with	10	10	18	0	2	2
female	Less than 20 years old	Medical major	rural	Less than 2	normal	no	no	2	Airborne transmission	Isolated at home	Sometimes in line with	Sometimes in line with	Sometimes in line with	Sometimes in line with	Sometimes in line with	Sometimes in line with	Sometimes in line with	often in line with	Sometimes in line with	Sometimes in line with	Sometimes in line with	Sometimes in line with	Sometimes in line with	Sometimes in line with	Sometimes in line with	Sometimes in line with	Sometimes in line with	Sometimes in line with	Sometimes in line with	Sometimes in line with	Sometimes in line with	16	14	14	1	2	2
female	Less than 20 years old	Non-medical major	rural	Less than 2	great	no	no	2	Airborne transmission	Isolated at home	Sometimes in line with	Sometimes in line with	Sometimes in line with	Non-conformance	Non-conformance	Non-conformance	Non-conformance	Sometimes in line with	Non-conformance	Non-conformance	Non-conformance	Non-conformance	Non-conformance	Sometimes in line with	Non-conformance	Non-conformance	Non-conformance	Non-conformance	Non-conformance	Non-conformance	Non-conformance	6	2	2	0	0	0
female	Less than 20 years old	Non-medical major	rural	Less than 2	normal	no	no	2	Contact transmission	Isolated at home	Sometimes in line with	Sometimes in line with	Non-conformance	Non-conformance	Non-conformance	Non-conformance	Non-conformance	Non-conformance	Non-conformance	Non-conformance	Non-conformance	Non-conformance	Non-conformance	Non-conformance	Non-conformance	always in line with	Non-conformance	Sometimes in line with	Non-conformance	Non-conformance	Non-conformance	4	2	6	0	0	0
male	More than 20 years old	Medical major	rural	Less than 2	great	no	no	2	Airborne transmission	N95 mask	Sometimes in line with	Sometimes in line with	Sometimes in line with	Non-conformance	Sometimes in line with	Sometimes in line with	Non-conformance	Sometimes in line with	Sometimes in line with	Non-conformance	Non-conformance	Non-conformance	Non-conformance	often in line with	Sometimes in line with	Non-conformance	Non-conformance	Sometimes in line with	Non-conformance	Non-conformance	Non-conformance	12	6	4	1	0	0
female	Less than 20 years old	Non-medical major	urban	More than 2	great	no	yes	2	Contact transmission	Ordinary mask	Sometimes in line with	Sometimes in line with	Non-conformance	Non-conformance	Non-conformance	Non-conformance	Non-conformance	Non-conformance	Non-conformance	Non-conformance	Non-conformance	Non-conformance	Non-conformance	Non-conformance	Non-conformance	Non-conformance	Non-conformance	Non-conformance	Non-conformance	Non-conformance	Non-conformance	2	2	0	0	0	0
female	More than 20 years old	Medical major	rural	Less than 2	normal	no	no	3	Airborne transmission	Isolated at home	Sometimes in line with	Non-conformance	Non-conformance	Non-conformance	Sometimes in line with	Non-conformance	Non-conformance	Sometimes in line with	Non-conformance	Non-conformance	Non-conformance	Non-conformance	Sometimes in line with	Non-conformance	Non-conformance	Non-conformance	Non-conformance	Non-conformance	Non-conformance	Non-conformance	Non-conformance	4	0	4	0	0	0
female	Less than 20 years old	Non-medical major	rural	Less than 2	great	no	no	2	Contact transmission	Ordinary mask	Sometimes in line with	Sometimes in line with	Sometimes in line with	Sometimes in line with	Sometimes in line with	Sometimes in line with	Non-conformance	Non-conformance	Non-conformance	Sometimes in line with	Sometimes in line with	Sometimes in line with	Sometimes in line with	Non-conformance	Non-conformance	Sometimes in line with	Non-conformance	Non-conformance	Sometimes in line with	Sometimes in line with	Non-conformance	8	8	10	0	1	1
female	More than 20 years old	Medical major	urban	Less than 2	great	no	no	2	aerosol transmission	Isolated at home	Non-conformance	Sometimes in line with	Non-conformance	Non-conformance	Non-conformance	Non-conformance	Non-conformance	Non-conformance	Non-conformance	Non-conformance	Non-conformance	Non-conformance	Non-conformance	Non-conformance	Non-conformance	Non-conformance	Non-conformance	Non-conformance	Non-conformance	Non-conformance	Non-conformance	0	2	0	0	0	0
male	More than 20 years old	Medical major	rural	More than 2	great	no	no	1	aerosol transmission	Isolated at home	Sometimes in line with	Often in line with	Sometimes in line with	Non-conformance	Often in line with	Often in line with	Non-conformance	Sometimes in line with	often in line with	Sometimes in line with	often in line with	Sometimes in line with	Non-conformance	Non-conformance	Non-conformance	Non-conformance	Non-conformance	Non-conformance	Non-conformance	Non-conformance	Non-conformance	14	8	8	1	1	0
female	More than 20 years old	Medical major	rural	Less than 2	normal	no	yes	2	Airborne transmission	Isolated at home	Sometimes in line with	Sometimes in line with	Sometimes in line with	Non-conformance	Sometimes in line with	Non-conformance	Non-conformance	Non-conformance	Sometimes in line with	Non-conformance	Non-conformance	Non-conformance	Non-conformance	Sometimes in line with	Sometimes in line with	Non-conformance	Non-conformance	Non-conformance	Non-conformance	Non-conformance	Non-conformance	4	6	4	0	0	0
male	Less than 20 years old	Non-medical major	urban	More than 2	great	no	yes	3	aerosol transmission	Isolated at home	Sometimes in line with	Sometimes in line with	Sometimes in line with	Non-conformance	Sometimes in line with	Sometimes in line with	Non-conformance	Non-conformance	Sometimes in line with	Sometimes in line with	Sometimes in line with	Sometimes in line with	always in line with	often in line with	Non-conformance	Non-conformance	Non-conformance	Non-conformance	Non-conformance	Sometimes in line with	Non-conformance	12	6	12	1	0	1
female	Less than 20 years old	Non-medical major	rural	More than 2	normal	no	yes	2	Contact transmission	Isolated at home	Non-conformance	Non-conformance	Non-conformance	Non-conformance	Non-conformance	Non-conformance	Non-conformance	Non-conformance	Non-conformance	Non-conformance	Non-conformance	Non-conformance	Non-conformance	Non-conformance	Non-conformance	Non-conformance	Non-conformance	Non-conformance	Non-conformance	Non-conformance	Non-conformance	0	0	0	0	0	0
female	Less than 20 years old	Non-medical major	urban	Less than 2	normal	no	yes	2	Contact transmission	Isolated at home	Sometimes in line with	Sometimes in line with	Sometimes in line with	Non-conformance	Sometimes in line with	Non-conformance	Non-conformance	Sometimes in line with	Non-conformance	Non-conformance	Non-conformance	Non-conformance	Non-conformance	Non-conformance	Non-conformance	Sometimes in line with	Non-conformance	Non-conformance	Non-conformance	Non-conformance	Non-conformance	4	2	6	0	0	0
female	Less than 20 years old	Non-medical major	urban	More than 2	normal	no	no	2	Contact transmission	Isolated at home	Sometimes in line with	Sometimes in line with	Often in line with	Often in line with	Often in line with	Sometimes in line with	Sometimes in line with	Sometimes in line with	Sometimes in line with	Sometimes in line with	Sometimes in line with	Sometimes in line with	Sometimes in line with	Sometimes in line with	Sometimes in line with	Sometimes in line with	Sometimes in line with	Sometimes in line with	Sometimes in line with	Sometimes in line with	Sometimes in line with	14	16	18	1	2	2
female	Less than 20 years old	Non-medical major	urban	Less than 2	normal	no	no	2	Contact transmission	Ordinary mask	Non-conformance	Non-conformance	Often in line with	Non-conformance	Non-conformance	Non-conformance	Sometimes in line with	Sometimes in line with	Sometimes in line with	Non-conformance	Non-conformance	Non-conformance	Non-conformance	often in line with	Non-conformance	Non-conformance	Non-conformance	Non-conformance	Sometimes in line with	Non-conformance	Non-conformance	6	6	4	0	0	0
male	Less than 20 years old	Non-medical major	rural	Less than 2	great	no	yes	2	Contact transmission	Isolated at home	Sometimes in line with	Often in line with	Sometimes in line with	Non-conformance	Non-conformance	Non-conformance	Non-conformance	Non-conformance	Non-conformance	Non-conformance	Non-conformance	Non-conformance	Non-conformance	Non-conformance	Non-conformance	Non-conformance	Non-conformance	Non-conformance	Non-conformance	Non-conformance	Non-conformance	2	4	2	0	0	0
male	More than 20 years old	Non-medical major	rural	Less than 2	normal	no	no	2	Airborne transmission	Isolated at home	Sometimes in line with	Sometimes in line with	Sometimes in line with	Non-conformance	Sometimes in line with	Non-conformance	Sometimes in line with	Sometimes in line with	Sometimes in line with	Sometimes in line with	Sometimes in line with	Non-conformance	Sometimes in line with	Sometimes in line with	Non-conformance	Non-conformance	Non-conformance	Sometimes in line with	Sometimes in line with	Non-conformance	Non-conformance	10	8	8	0	1	0
male	More than 20 years old	Medical major	urban	Less than 2	great	no	yes	3	Airborne transmission	Ordinary mask	Often in line with	Often in line with	Often in line with	Sometimes in line with	Often in line with	Often in line with	Non-conformance	always in line with	always in line with	always in line with	Sometimes in line with	Sometimes in line with	often in line with	often in line with	Non-conformance	always in line with	always in line with	always in line with	Sometimes in line with	Non-conformance	Non-conformance	28	14	30	2	2	2
female	More than 20 years old	Medical major	rural	Less than 2	great	no	no	1	aerosol transmission	Ordinary mask	Sometimes in line with	Sometimes in line with	Sometimes in line with	Non-conformance	Sometimes in line with	Non-conformance	Non-conformance	Sometimes in line with	Sometimes in line with	Non-conformance	Sometimes in line with	Sometimes in line with	Sometimes in line with	Sometimes in line with	Non-conformance	Sometimes in line with	Non-conformance	Non-conformance	Sometimes in line with	Non-conformance	Non-conformance	10	6	8	0	0	0
female	Less than 20 years old	Non-medical major	rural	Less than 2	great	no	no	3	Airborne transmission	Ordinary mask	Non-conformance	Sometimes in line with	Non-conformance	Non-conformance	Sometimes in line with	Non-conformance	Non-conformance	Non-conformance	Sometimes in line with	Non-conformance	Sometimes in line with	Sometimes in line with	Non-conformance	Non-conformance	Non-conformance	Non-conformance	Non-conformance	Non-conformance	Non-conformance	Non-conformance	Non-conformance	4	4	2	0	0	0
female	Less than 20 years old	Non-medical major	rural	More than 2	normal	no	no	2	Airborne transmission	N95 mask	Sometimes in line with	Sometimes in line with	Non-conformance	Non-conformance	Sometimes in line with	Non-conformance	Non-conformance	often in line with	often in line with	Non-conformance	Sometimes in line with	Sometimes in line with	Sometimes in line with	Sometimes in line with	Sometimes in line with	Non-conformance	Non-conformance	Non-conformance	Non-conformance	Non-conformance	Non-conformance	12	8	4	1	1	0
male	More than 20 years old	Non-medical major	rural	Less than 2	great	no	yes	3	Contact transmission	N95 mask	Often in line with	Sometimes in line with	Sometimes in line with	Sometimes in line with	Sometimes in line with	Sometimes in line with	Non-conformance	often in line with	often in line with	Non-conformance	Sometimes in line with	Sometimes in line with	Sometimes in line with	Sometimes in line with	Sometimes in line with	Non-conformance	Non-conformance	Sometimes in line with	Non-conformance	Non-conformance	Non-conformance	18	10	6	1	2	0
male	More than 20 years old	Medical major	rural	Less than 2	great	yes	no	3	Airborne transmission	N95 mask	Non-conformance	Non-conformance	Non-conformance	Non-conformance	Non-conformance	Non-conformance	Non-conformance	Non-conformance	Non-conformance	Non-conformance	Non-conformance	Non-conformance	Non-conformance	Non-conformance	Non-conformance	Non-conformance	Non-conformance	Non-conformance	Non-conformance	Non-conformance	Non-conformance	0	0	0	0	0	0
female	More than 20 years old	Medical major	urban	Less than 2	normal	no	no	3	Airborne transmission	Ordinary mask	Sometimes in line with	Non-conformance	Non-conformance	Non-conformance	Sometimes in line with	Non-conformance	Sometimes in line with	Non-conformance	Sometimes in line with	Sometimes in line with	Sometimes in line with	Non-conformance	Non-conformance	Non-conformance	Non-conformance	Sometimes in line with	Non-conformance	Non-conformance	Non-conformance	Non-conformance	Non-conformance	4	4	6	0	0	0
female	More than 20 years old	Medical major	rural	Less than 2	normal	no	yes	3	Airborne transmission	Isolated at home	Often in line with	always in line with	Sometimes in line with	Sometimes in line with	Often in line with	Sometimes in line with	Sometimes in line with	Sometimes in line with	Sometimes in line with	Non-conformance	Sometimes in line with	often in line with	often in line with	often in line with	Sometimes in line with	often in line with	Non-conformance	Sometimes in line with	Sometimes in line with	Sometimes in line with	Non-conformance	20	18	14	2	2	2
male	Less than 20 years old	Non-medical major	rural	Less than 2	great	no	yes	2	Airborne transmission	N95 mask	Sometimes in line with	Sometimes in line with	Non-conformance	Non-conformance	Non-conformance	Non-conformance	Non-conformance	Non-conformance	Non-conformance	Non-conformance	Non-conformance	Non-conformance	Non-conformance	Non-conformance	Non-conformance	Non-conformance	Non-conformance	Non-conformance	Non-conformance	Non-conformance	Non-conformance	2	2	0	0	0	0
male	Less than 20 years old	Non-medical major	urban	Less than 2	normal	no	yes	2	Airborne transmission	Isolated at home	Sometimes in line with	Non-conformance	Non-conformance	Non-conformance	Sometimes in line with	Non-conformance	Non-conformance	Non-conformance	Non-conformance	Sometimes in line with	Non-conformance	Non-conformance	Sometimes in line with	Non-conformance	Non-conformance	Sometimes in line with	Non-conformance	Non-conformance	Non-conformance	Non-conformance	Non-conformance	2	0	8	0	0	0
male	Less than 20 years old	Non-medical major	urban	Less than 2	great	no	no	1	aerosol transmission	N95 mask	Often in line with	Non-conformance	Sometimes in line with	Non-conformance	Often in line with	Non-conformance	Non-conformance	Non-conformance	Non-conformance	Non-conformance	Non-conformance	Non-conformance	Non-conformance	Non-conformance	Non-conformance	Non-conformance	Non-conformance	Non-conformance	Non-conformance	Non-conformance	Non-conformance	4	0	6	0	0	0
female	More than 20 years old	Medical major	rural	More than 2	normal	no	no	2	Airborne transmission	Isolated at home	Sometimes in line with	Sometimes in line with	Sometimes in line with	Non-conformance	Non-conformance	Non-conformance	Non-conformance	Non-conformance	often in line with	Sometimes in line with	Non-conformance	Non-conformance	Sometimes in line with	Non-conformance	Non-conformance	Non-conformance	Non-conformance	Sometimes in line with	Non-conformance	Non-conformance	Non-conformance	4	6	6	0	0	0
male	Less than 20 years old	Non-medical major	urban	Less than 2	great	no	no	2	Airborne transmission	Isolated at home	Sometimes in line with	Non-conformance	Non-conformance	Non-conformance	Sometimes in line with	Non-conformance	Non-conformance	Sometimes in line with	Non-conformance	Sometimes in line with	Sometimes in line with	Non-conformance	Non-conformance	Non-conformance	Non-conformance	Non-conformance	Non-conformance	Non-conformance	Non-conformance	Non-conformance	Non-conformance	6	0	4	0	0	0
female	More than 20 years old	Medical major	rural	Less than 2	normal	no	yes	2	aerosol transmission	Isolated at home	Often in line with	Non-conformance	Non-conformance	Non-conformance	Sometimes in line with	Sometimes in line with	Non-conformance	Sometimes in line with	Sometimes in line with	Sometimes in line with	Sometimes in line with	Non-conformance	Sometimes in line with	Sometimes in line with	Sometimes in line with	Sometimes in line with	Sometimes in line with	Sometimes in line with	Non-conformance	Non-conformance	Sometimes in line with	14	4	12	1	0	1
female	More than 20 years old	Medical major	rural	Less than 2	normal	no	no	2	aerosol transmission	Isolated at home	Non-conformance	Non-conformance	Non-conformance	Non-conformance	Non-conformance	Non-conformance	Non-conformance	Non-conformance	Non-conformance	Non-conformance	Non-conformance	Non-conformance	Non-conformance	Non-conformance	Non-conformance	Non-conformance	Non-conformance	Non-conformance	Non-conformance	Non-conformance	Non-conformance	0	0	0	0	0	0
female	Less than 20 years old	Medical major	rural	Less than 2	normal	no	no	2	Airborne transmission	Isolated at home	Non-conformance	Sometimes in line with	Non-conformance	Non-conformance	Non-conformance	Non-conformance	Non-conformance	Sometimes in line with	often in line with	Non-conformance	Non-conformance	Non-conformance	Non-conformance	Non-conformance	Non-conformance	Non-conformance	Non-conformance	Sometimes in line with	Non-conformance	Non-conformance	Non-conformance	4	6	0	0	0	0
female	More than 20 years old	Medical major	urban	Less than 2	great	yes	no	1	aerosol transmission	Ordinary mask	Sometimes in line with	Non-conformance	Non-conformance	Non-conformance	Non-conformance	Non-conformance	Non-conformance	Non-conformance	Sometimes in line with	Sometimes in line with	Non-conformance	Non-conformance	Non-conformance	Non-conformance	Non-conformance	Non-conformance	Non-conformance	Non-conformance	Non-conformance	Non-conformance	Non-conformance	2	2	2	0	0	0
female	Less than 20 years old	Non-medical major	urban	Less than 2	great	no	yes	2	Airborne transmission	Isolated at home	Sometimes in line with	Sometimes in line with	Non-conformance	Sometimes in line with	Non-conformance	Non-conformance	Non-conformance	Sometimes in line with	Sometimes in line with	Non-conformance	Non-conformance	Sometimes in line with	Sometimes in line with	Non-conformance	Non-conformance	Non-conformance	Non-conformance	Non-conformance	Sometimes in line with	Non-conformance	Non-conformance	6	8	2	0	1	0
male	More than 20 years old	Non-medical major	rural	Less than 2	normal	no	no	3	Contact transmission	Isolated at home	Sometimes in line with	Non-conformance	Sometimes in line with	Non-conformance	Sometimes in line with	Non-conformance	Non-conformance	Non-conformance	Non-conformance	Non-conformance	Non-conformance	Non-conformance	Non-conformance	Non-conformance	Non-conformance	Non-conformance	Non-conformance	Sometimes in line with	Sometimes in line with	Non-conformance	Non-conformance	4	2	4	0	0	0
male	Less than 20 years old	Non-medical major	urban	Less than 2	great	no	no	1	Contact transmission	Isolated at home	Sometimes in line with	Sometimes in line with	Sometimes in line with	Non-conformance	Sometimes in line with	Sometimes in line with	Sometimes in line with	Sometimes in line with	Sometimes in line with	Sometimes in line with	Sometimes in line with	Sometimes in line with	Sometimes in line with	Sometimes in line with	Sometimes in line with	Sometimes in line with	Sometimes in line with	Sometimes in line with	Sometimes in line with	Sometimes in line with	Sometimes in line with	14	12	14	1	2	2
female	Less than 20 years old	Non-medical major	rural	More than 2	normal	no	no	2	Contact transmission	Isolated at home	Non-conformance	Non-conformance	Non-conformance	Non-conformance	Sometimes in line with	Non-conformance	Non-conformance	Non-conformance	Sometimes in line with	Sometimes in line with	Sometimes in line with	Non-conformance	Non-conformance	Sometimes in line with	Non-conformance	Non-conformance	Non-conformance	Non-conformance	Non-conformance	Non-conformance	Non-conformance	4	2	4	0	0	0
male	More than 20 years old	Non-medical major	rural	Less than 2	great	no	no	3	Airborne transmission	Hand washing and disinfection	Sometimes in line with	Non-conformance	always in line with	Non-conformance	Non-conformance	Non-conformance	Non-conformance	Non-conformance	Non-conformance	Non-conformance	Non-conformance	Non-conformance	Non-conformance	Non-conformance	Non-conformance	Non-conformance	Non-conformance	Non-conformance	Non-conformance	Non-conformance	Non-conformance	2	0	6	0	0	0
female	Less than 20 years old	Non-medical major	urban	More than 2	normal	no	no	3	Contact transmission	Ordinary mask	Sometimes in line with	Often in line with	Sometimes in line with	Often in line with	Sometimes in line with	Sometimes in line with	Non-conformance	Sometimes in line with	Sometimes in line with	Sometimes in line with	Sometimes in line with	Sometimes in line with	Sometimes in line with	Sometimes in line with	Sometimes in line with	Sometimes in line with	Sometimes in line with	Sometimes in line with	Sometimes in line with	Sometimes in line with	Sometimes in line with	14	16	14	1	2	2
male	More than 20 years old	Medical major	urban	Less than 2	great	no	no	2	aerosol transmission	Isolated at home	Sometimes in line with	Non-conformance	Sometimes in line with	Non-conformance	Non-conformance	Non-conformance	Non-conformance	Non-conformance	Non-conformance	Non-conformance	Non-conformance	Non-conformance	Non-conformance	Non-conformance	Non-conformance	Non-conformance	Non-conformance	Non-conformance	Non-conformance	Non-conformance	Non-conformance	2	0	2	0	0	0
male	More than 20 years old	Non-medical major	rural	Less than 2	normal	no	no	2	Contact transmission	Isolated at home	Sometimes in line with	Non-conformance	Non-conformance	Non-conformance	Non-conformance	Non-conformance	Non-conformance	Non-conformance	Non-conformance	Non-conformance	Non-conformance	Non-conformance	Non-conformance	Non-conformance	Non-conformance	Non-conformance	Non-conformance	Non-conformance	Non-conformance	Non-conformance	Non-conformance	2	0	0	0	0	0
male	More than 20 years old	Medical major	rural	Less than 2	normal	no	no	2	Airborne transmission	Ordinary mask	Sometimes in line with	Sometimes in line with	Sometimes in line with	Non-conformance	Sometimes in line with	Often in line with	Sometimes in line with	often in line with	Sometimes in line with	Sometimes in line with	Sometimes in line with	Sometimes in line with	Sometimes in line with	Non-conformance	Sometimes in line with	Non-conformance	Non-conformance	Non-conformance	Sometimes in line with	Non-conformance	Non-conformance	14	10	8	1	2	0
female	Less than 20 years old	Non-medical major	rural	Less than 2	great	no	no	2	Contact transmission	Isolated at home	Non-conformance	Sometimes in line with	Non-conformance	Non-conformance	Non-conformance	Non-conformance	Non-conformance	Non-conformance	Non-conformance	Non-conformance	Non-conformance	Non-conformance	Non-conformance	Non-conformance	Non-conformance	Non-conformance	Non-conformance	Non-conformance	Non-conformance	Non-conformance	Non-conformance	0	2	0	0	0	0
female	Less than 20 years old	Medical major	rural	Less than 2	normal	no	yes	2	aerosol transmission	Isolated at home	Non-conformance	Non-conformance	Non-conformance	Non-conformance	Non-conformance	Non-conformance	Non-conformance	Non-conformance	Non-conformance	Non-conformance	Non-conformance	Non-conformance	Non-conformance	Non-conformance	Non-conformance	Non-conformance	Non-conformance	Non-conformance	Non-conformance	Non-conformance	Non-conformance	0	0	0	0	0	0
male	More than 20 years old	Non-medical major	rural	Less than 2	great	no	yes	3	Airborne transmission	Ordinary mask	Sometimes in line with	Sometimes in line with	Sometimes in line with	Non-conformance	Sometimes in line with	Non-conformance	Non-conformance	Sometimes in line with	Sometimes in line with	Non-conformance	Non-conformance	Sometimes in line with	Non-conformance	Sometimes in line with	Non-conformance	Non-conformance	Non-conformance	Sometimes in line with	Non-conformance	Sometimes in line with	Non-conformance	10	6	4	0	0	0
male	More than 20 years old	Non-medical major	rural	Less than 2	normal	no	no	2	Contact transmission	Hand washing and disinfection	Non-conformance	Sometimes in line with	Non-conformance	Non-conformance	Non-conformance	Non-conformance	Non-conformance	Non-conformance	Non-conformance	Non-conformance	Non-conformance	Non-conformance	Non-conformance	Sometimes in line with	Non-conformance	Non-conformance	Non-conformance	Sometimes in line with	always in line with	Non-conformance	Non-conformance	4	8	0	0	1	0
male	More than 20 years old	Non-medical major	urban	Less than 2	great	no	no	3	aerosol transmission	Isolated at home	Often in line with	Sometimes in line with	Non-conformance	Non-conformance	Often in line with	Non-conformance	Non-conformance	Non-conformance	Non-conformance	Sometimes in line with	Sometimes in line with	Non-conformance	Non-conformance	often in line with	Non-conformance	Non-conformance	Non-conformance	Non-conformance	Non-conformance	Non-conformance	Non-conformance	10	2	6	0	0	0
male	More than 20 years old	Non-medical major	rural	Less than 2	great	no	yes	2	Contact transmission	N95 mask	Non-conformance	Non-conformance	Non-conformance	Non-conformance	Sometimes in line with	Non-conformance	Non-conformance	Sometimes in line with	Sometimes in line with	Sometimes in line with	Non-conformance	often in line with	Non-conformance	Sometimes in line with	Non-conformance	Sometimes in line with	Non-conformance	Non-conformance	Sometimes in line with	Non-conformance	Non-conformance	8	4	6	0	0	0
male	Less than 20 years old	Non-medical major	rural	More than 2	great	no	no	1	Contact transmission	Ordinary mask	Often in line with	Non-conformance	Sometimes in line with	Non-conformance	Non-conformance	Non-conformance	Non-conformance	Non-conformance	Non-conformance	Sometimes in line with	Non-conformance	Non-conformance	Non-conformance	Non-conformance	Non-conformance	Non-conformance	Non-conformance	Non-conformance	Non-conformance	Non-conformance	Non-conformance	4	0	4	0	0	0
male	Less than 20 years old	Non-medical major	rural	Less than 2	normal	no	no	1	Contact transmission	N95 mask	Non-conformance	Non-conformance	Non-conformance	Non-conformance	Non-conformance	Non-conformance	Non-conformance	Non-conformance	Non-conformance	Non-conformance	Non-conformance	Non-conformance	Non-conformance	Non-conformance	Non-conformance	Non-conformance	Non-conformance	Non-conformance	Sometimes in line with	Non-conformance	Non-conformance	0	2	0	0	0	0
female	Less than 20 years old	Non-medical major	rural	Less than 2	normal	no	no	3	Airborne transmission	N95 mask	Sometimes in line with	Often in line with	Sometimes in line with	Non-conformance	Sometimes in line with	Sometimes in line with	Sometimes in line with	Sometimes in line with	Sometimes in line with	Non-conformance	Non-conformance	Sometimes in line with	Sometimes in line with	Non-conformance	Non-conformance	Sometimes in line with	Non-conformance	Non-conformance	Non-conformance	Non-conformance	Non-conformance	8	8	8	0	1	0
male	Less than 20 years old	Non-medical major	urban	Less than 2	great	no	no	2	Contact transmission	Isolated at home	Sometimes in line with	Sometimes in line with	Sometimes in line with	Non-conformance	Non-conformance	Non-conformance	Non-conformance	Non-conformance	Non-conformance	Non-conformance	Non-conformance	Non-conformance	Non-conformance	Non-conformance	Non-conformance	Non-conformance	Non-conformance	Non-conformance	Non-conformance	Non-conformance	Non-conformance	2	2	2	0	0	0
male	Less than 20 years old	Non-medical major	rural	Less than 2	normal	no	no	2	Airborne transmission	Ordinary mask	Sometimes in line with	Sometimes in line with	Sometimes in line with	Sometimes in line with	Sometimes in line with	Sometimes in line with	Non-conformance	always in line with	always in line with	Sometimes in line with	Sometimes in line with	Sometimes in line with	Sometimes in line with	Sometimes in line with	Non-conformance	Sometimes in line with	Non-conformance	often in line with	Non-conformance	Sometimes in line with	Non-conformance	20	12	10	2	2	1
female	Less than 20 years old	Medical major	rural	Less than 2	great	no	no	2	Airborne transmission	Isolated at home	Sometimes in line with	Non-conformance	Non-conformance	Non-conformance	Non-conformance	Non-conformance	Non-conformance	Sometimes in line with	Sometimes in line with	Non-conformance	Sometimes in line with	Non-conformance	Non-conformance	Sometimes in line with	Non-conformance	Non-conformance	Non-conformance	Non-conformance	Non-conformance	Non-conformance	Non-conformance	8	2	0	0	0	0
male	Less than 20 years old	Non-medical major	rural	Less than 2	great	no	no	3	Airborne transmission	Ordinary mask	Non-conformance	always in line with	Sometimes in line with	Non-conformance	Non-conformance	Sometimes in line with	Non-conformance	Non-conformance	Non-conformance	Sometimes in line with	Non-conformance	Sometimes in line with	Non-conformance	Non-conformance	Sometimes in line with	Non-conformance	Sometimes in line with	Non-conformance	Non-conformance	Sometimes in line with	Non-conformance	4	10	6	0	2	0
male	Less than 20 years old	Non-medical major	rural	Less than 2	normal	yes	no	2	Airborne transmission	Ordinary mask	Sometimes in line with	Sometimes in line with	Sometimes in line with	Non-conformance	Sometimes in line with	Non-conformance	Non-conformance	Sometimes in line with	Sometimes in line with	Non-conformance	Non-conformance	Non-conformance	Non-conformance	Non-conformance	Non-conformance	Non-conformance	Non-conformance	Non-conformance	Sometimes in line with	Non-conformance	Non-conformance	4	6	4	0	0	0
male	Less than 20 years old	Non-medical major	rural	More than 2	great	no	yes	2	Contact transmission	N95 mask	Sometimes in line with	Non-conformance	Sometimes in line with	Non-conformance	Non-conformance	Non-conformance	Non-conformance	Sometimes in line with	Sometimes in line with	Sometimes in line with	Non-conformance	Sometimes in line with	Non-conformance	Non-conformance	Non-conformance	Non-conformance	Non-conformance	Non-conformance	Non-conformance	Non-conformance	Non-conformance	6	2	4	0	0	0
female	More than 20 years old	Medical major	rural	Less than 2	great	no	no	2	aerosol transmission	N95 mask	Sometimes in line with	Sometimes in line with	Non-conformance	Non-conformance	Non-conformance	Non-conformance	Non-conformance	Non-conformance	Sometimes in line with	Non-conformance	Non-conformance	Non-conformance	Non-conformance	Non-conformance	Non-conformance	Non-conformance	Non-conformance	Sometimes in line with	Non-conformance	Non-conformance	Non-conformance	4	4	0	0	0	0
male	Less than 20 years old	Non-medical major	urban	Less than 2	great	no	no	1	Airborne transmission	Ordinary mask	Non-conformance	Non-conformance	Non-conformance	Non-conformance	Non-conformance	Non-conformance	Non-conformance	Non-conformance	Non-conformance	Non-conformance	Non-conformance	Non-conformance	Non-conformance	Non-conformance	Non-conformance	Non-conformance	Non-conformance	Non-conformance	Non-conformance	Non-conformance	Non-conformance	0	0	0	0	0	0
male	Less than 20 years old	Non-medical major	rural	Less than 2	great	no	no	2	aerosol transmission	N95 mask	Sometimes in line with	Non-conformance	Non-conformance	Non-conformance	Sometimes in line with	Non-conformance	Non-conformance	Sometimes in line with	Non-conformance	Non-conformance	Non-conformance	Sometimes in line with	Non-conformance	Non-conformance	Non-conformance	Non-conformance	Non-conformance	Non-conformance	Non-conformance	Non-conformance	Non-conformance	6	0	2	0	0	0
male	Less than 20 years old	Non-medical major	urban	Less than 2	great	yes	no	1	Contact transmission	Ordinary mask	Sometimes in line with	Sometimes in line with	Sometimes in line with	Non-conformance	Non-conformance	Non-conformance	Non-conformance	Non-conformance	Non-conformance	Non-conformance	Non-conformance	Non-conformance	Non-conformance	Non-conformance	Non-conformance	Non-conformance	Non-conformance	Sometimes in line with	Sometimes in line with	Non-conformance	Sometimes in line with	4	4	4	0	0	0
male	More than 20 years old	Non-medical major	rural	Less than 2	normal	no	no	2	aerosol transmission	N95 mask	Sometimes in line with	Non-conformance	Non-conformance	Non-conformance	Sometimes in line with	Non-conformance	Non-conformance	Non-conformance	Sometimes in line with	Sometimes in line with	Sometimes in line with	Non-conformance	Non-conformance	Non-conformance	Non-conformance	Non-conformance	Non-conformance	Sometimes in line with	Non-conformance	Non-conformance	Non-conformance	6	2	4	0	0	0
male	Less than 20 years old	Non-medical major	rural	Less than 2	great	no	yes	2	Contact transmission	N95 mask	Sometimes in line with	Non-conformance	Often in line with	Sometimes in line with	Sometimes in line with	Sometimes in line with	Sometimes in line with	Sometimes in line with	Sometimes in line with	Sometimes in line with	Sometimes in line with	Sometimes in line with	Sometimes in line with	often in line with	Sometimes in line with	Sometimes in line with	Sometimes in line with	Sometimes in line with	Sometimes in line with	Sometimes in line with	Sometimes in line with	16	12	16	1	2	2
male	More than 20 years old	Non-medical major	urban	Less than 2	normal	no	no	1	Contact transmission	N95 mask	Non-conformance	Sometimes in line with	Sometimes in line with	Sometimes in line with	Sometimes in line with	Non-conformance	Non-conformance	Non-conformance	Sometimes in line with	Non-conformance	Non-conformance	Non-conformance	Non-conformance	Non-conformance	Non-conformance	Non-conformance	Non-conformance	Non-conformance	Non-conformance	Non-conformance	Non-conformance	0	6	4	0	0	0
male	More than 20 years old	Non-medical major	rural	Less than 2	normal	no	no	2	aerosol transmission	N95 mask	Sometimes in line with	Sometimes in line with	Sometimes in line with	Non-conformance	Sometimes in line with	Non-conformance	Non-conformance	Sometimes in line with	Non-conformance	Sometimes in line with	Sometimes in line with	Sometimes in line with	Non-conformance	Non-conformance	Non-conformance	Non-conformance	Non-conformance	Non-conformance	Non-conformance	Non-conformance	Non-conformance	8	2	6	0	0	0
male	More than 20 years old	Non-medical major	rural	Less than 2	normal	no	yes	2	Contact transmission	Hand washing and disinfection	Non-conformance	Non-conformance	Non-conformance	Non-conformance	Non-conformance	Non-conformance	Non-conformance	Non-conformance	Non-conformance	Non-conformance	Non-conformance	Non-conformance	Non-conformance	Non-conformance	Non-conformance	Non-conformance	Non-conformance	Non-conformance	Non-conformance	Non-conformance	Non-conformance	0	0	0	0	0	0
male	More than 20 years old	Non-medical major	rural	Less than 2	normal	no	no	2	Airborne transmission	Isolated at home	Sometimes in line with	Non-conformance	Sometimes in line with	Non-conformance	Non-conformance	Non-conformance	Non-conformance	Non-conformance	often in line with	Non-conformance	Non-conformance	Non-conformance	Non-conformance	Non-conformance	Non-conformance	Non-conformance	Sometimes in line with	Non-conformance	Non-conformance	Non-conformance	Non-conformance	2	4	4	0	0	0
male	More than 20 years old	Non-medical major	rural	Less than 2	great	no	no	2	Airborne transmission	Isolated at home	Non-conformance	Non-conformance	Non-conformance	Non-conformance	Sometimes in line with	Sometimes in line with	Non-conformance	Sometimes in line with	often in line with	Sometimes in line with	Sometimes in line with	Non-conformance	Sometimes in line with	often in line with	Non-conformance	Non-conformance	Non-conformance	Sometimes in line with	Non-conformance	Sometimes in line with	Sometimes in line with	12	6	8	1	0	0
male	More than 20 years old	Non-medical major	rural	Less than 2	great	no	no	1	Airborne transmission	Isolated at home	Sometimes in line with	always in line with	Sometimes in line with	Non-conformance	Sometimes in line with	Non-conformance	Non-conformance	Sometimes in line with	always in line with	Sometimes in line with	Non-conformance	Non-conformance	Sometimes in line with	often in line with	Non-conformance	Sometimes in line with	Sometimes in line with	Non-conformance	Non-conformance	Non-conformance	Sometimes in line with	8	12	14	0	2	2
male	More than 20 years old	Non-medical major	rural	Less than 2	great	no	no	1	aerosol transmission	Isolated at home	Sometimes in line with	Sometimes in line with	Sometimes in line with	Non-conformance	Non-conformance	Non-conformance	Non-conformance	Sometimes in line with	Sometimes in line with	Non-conformance	Non-conformance	Non-conformance	Non-conformance	Sometimes in line with	Non-conformance	Non-conformance	Non-conformance	Sometimes in line with	Sometimes in line with	Non-conformance	Non-conformance	8	6	2	0	0	0
female	Less than 20 years old	Non-medical major	rural	Less than 2	great	no	no	2	Airborne transmission	Isolated at home	Non-conformance	Non-conformance	Sometimes in line with	Non-conformance	Non-conformance	Non-conformance	Non-conformance	Sometimes in line with	Non-conformance	Non-conformance	Non-conformance	Non-conformance	Non-conformance	Non-conformance	Non-conformance	Non-conformance	Non-conformance	Non-conformance	Non-conformance	Non-conformance	Non-conformance	2	0	2	0	0	0
male	More than 20 years old	Non-medical major	urban	Less than 2	great	no	no	2	Contact transmission	Isolated at home	Often in line with	Often in line with	Often in line with	Non-conformance	Sometimes in line with	Sometimes in line with	Non-conformance	often in line with	Sometimes in line with	Non-conformance	Non-conformance	Sometimes in line with	Sometimes in line with	always in line with	often in line with	Sometimes in line with	Non-conformance	Sometimes in line with	Sometimes in line with	always in line with	Non-conformance	20	16	10	2	2	1
male	More than 20 years old	Non-medical major	rural	Less than 2	normal	no	no	2	Contact transmission	Isolated at home	Sometimes in line with	Sometimes in line with	Sometimes in line with	Non-conformance	Sometimes in line with	Sometimes in line with	Non-conformance	Sometimes in line with	often in line with	Sometimes in line with	Sometimes in line with	Sometimes in line with	Sometimes in line with	Sometimes in line with	Non-conformance	Non-conformance	Non-conformance	Sometimes in line with	Non-conformance	Sometimes in line with	Non-conformance	14	8	8	1	1	0
male	More than 20 years old	Non-medical major	rural	More than 2	normal	no	yes	2	Airborne transmission	Ordinary mask	Sometimes in line with	Non-conformance	Non-conformance	Non-conformance	Non-conformance	Non-conformance	Non-conformance	Non-conformance	Non-conformance	Non-conformance	Non-conformance	Non-conformance	Non-conformance	Non-conformance	Non-conformance	Non-conformance	Non-conformance	Non-conformance	Non-conformance	Non-conformance	Non-conformance	2	0	0	0	0	0
female	More than 20 years old	Medical major	urban	Less than 2	normal	no	yes	3	aerosol transmission	Ordinary mask	Non-conformance	Sometimes in line with	Sometimes in line with	Non-conformance	Sometimes in line with	Non-conformance	Non-conformance	Non-conformance	Sometimes in line with	Sometimes in line with	Sometimes in line with	Sometimes in line with	Sometimes in line with	Sometimes in line with	Non-conformance	Sometimes in line with	Non-conformance	Non-conformance	Non-conformance	Non-conformance	Non-conformance	6	4	10	0	0	1
male	Less than 20 years old	Non-medical major	urban	Less than 2	great	no	no	1	Airborne transmission	Ordinary mask	Non-conformance	Non-conformance	Non-conformance	Non-conformance	Non-conformance	Non-conformance	Non-conformance	Non-conformance	Non-conformance	Sometimes in line with	Non-conformance	Non-conformance	Non-conformance	Non-conformance	Non-conformance	Non-conformance	Non-conformance	Non-conformance	Non-conformance	Non-conformance	Non-conformance	0	0	2	0	0	0
male	More than 20 years old	Non-medical major	rural	Less than 2	normal	no	yes	3	Airborne transmission	N95 mask	Non-conformance	Sometimes in line with	Sometimes in line with	Non-conformance	Sometimes in line with	Sometimes in line with	Sometimes in line with	Sometimes in line with	Sometimes in line with	Sometimes in line with	Sometimes in line with	Sometimes in line with	Sometimes in line with	Sometimes in line with	Sometimes in line with	Sometimes in line with	Sometimes in line with	Sometimes in line with	Sometimes in line with	Sometimes in line with	Sometimes in line with	12	12	14	1	2	2
male	More than 20 years old	Non-medical major	rural	Less than 2	normal	no	no	2	Contact transmission	Isolated at home	Sometimes in line with	Sometimes in line with	Non-conformance	Non-conformance	Sometimes in line with	Sometimes in line with	Non-conformance	Non-conformance	Sometimes in line with	Non-conformance	Non-conformance	Non-conformance	Non-conformance	Sometimes in line with	Non-conformance	Non-conformance	Non-conformance	Sometimes in line with	Non-conformance	Non-conformance	Non-conformance	8	4	2	0	0	0
female	More than 20 years old	Non-medical major	urban	Less than 2	great	no	no	3	Airborne transmission	Isolated at home	Sometimes in line with	Sometimes in line with	Sometimes in line with	Sometimes in line with	Sometimes in line with	Non-conformance	Non-conformance	Non-conformance	Non-conformance	Non-conformance	Non-conformance	Non-conformance	Sometimes in line with	Non-conformance	Non-conformance	Non-conformance	Non-conformance	Sometimes in line with	Non-conformance	Sometimes in line with	Non-conformance	4	6	6	0	0	0
male	More than 20 years old	Non-medical major	rural	Less than 2	great	no	no	2	Airborne transmission	Isolated at home	Non-conformance	Non-conformance	Non-conformance	Non-conformance	Non-conformance	Non-conformance	Non-conformance	Non-conformance	Non-conformance	Non-conformance	Non-conformance	Non-conformance	Non-conformance	Non-conformance	Non-conformance	Non-conformance	Non-conformance	Non-conformance	Non-conformance	Non-conformance	Non-conformance	0	0	0	0	0	0
male	More than 20 years old	Non-medical major	rural	Less than 2	normal	no	yes	2	aerosol transmission	Isolated at home	Sometimes in line with	Non-conformance	Non-conformance	Non-conformance	Non-conformance	Non-conformance	Non-conformance	Non-conformance	Non-conformance	Non-conformance	Non-conformance	Non-conformance	Non-conformance	Non-conformance	Non-conformance	Non-conformance	Non-conformance	Non-conformance	Non-conformance	Non-conformance	Non-conformance	2	0	0	0	0	0
female	Less than 20 years old	Non-medical major	rural	Less than 2	great	no	no	3	fecal-oral transmission	Isolated at home	Sometimes in line with	Sometimes in line with	Non-conformance	Non-conformance	Sometimes in line with	Non-conformance	Non-conformance	Sometimes in line with	Sometimes in line with	Sometimes in line with	Sometimes in line with	Non-conformance	Sometimes in line with	Sometimes in line with	Non-conformance	often in line with	Sometimes in line with	Sometimes in line with	Non-conformance	Sometimes in line with	Non-conformance	10	6	12	0	0	1
female	Less than 20 years old	Non-medical major	urban	Less than 2	great	yes	no	2	Airborne transmission	N95 mask	Sometimes in line with	Sometimes in line with	Sometimes in line with	Non-conformance	Sometimes in line with	Non-conformance	Non-conformance	Sometimes in line with	Sometimes in line with	Non-conformance	Sometimes in line with	Sometimes in line with	Sometimes in line with	Sometimes in line with	Non-conformance	Sometimes in line with	Non-conformance	Sometimes in line with	Non-conformance	Sometimes in line with	Non-conformance	12	6	8	1	0	0
female	More than 20 years old	Non-medical major	rural	Less than 2	normal	no	no	2	Contact transmission	Isolated at home	Non-conformance	Sometimes in line with	Non-conformance	Non-conformance	Non-conformance	Non-conformance	Non-conformance	Non-conformance	Non-conformance	Non-conformance	Non-conformance	Non-conformance	Non-conformance	Non-conformance	Non-conformance	Non-conformance	Non-conformance	Non-conformance	Non-conformance	Non-conformance	Non-conformance	0	2	0	0	0	0
male	More than 20 years old	Non-medical major	urban	Less than 2	great	yes	yes	2	aerosol transmission	Isolated at home	Non-conformance	Non-conformance	Non-conformance	Non-conformance	Sometimes in line with	Non-conformance	Non-conformance	Sometimes in line with	Non-conformance	Non-conformance	Non-conformance	Non-conformance	Non-conformance	Non-conformance	Non-conformance	Non-conformance	Non-conformance	Non-conformance	Non-conformance	Non-conformance	Non-conformance	2	0	2	0	0	0
male	Less than 20 years old	Non-medical major	rural	More than 2	great	no	yes	1	Contact transmission	Ordinary mask	Non-conformance	Non-conformance	Non-conformance	Non-conformance	Non-conformance	Non-conformance	Non-conformance	Non-conformance	Non-conformance	Non-conformance	Non-conformance	Non-conformance	Non-conformance	Non-conformance	Non-conformance	Non-conformance	Non-conformance	Sometimes in line with	Non-conformance	Non-conformance	Non-conformance	2	0	0	0	0	0
male	More than 20 years old	Non-medical major	rural	More than 2	normal	no	no	3	Airborne transmission	Ordinary mask	Sometimes in line with	Often in line with	Non-conformance	Non-conformance	Often in line with	Non-conformance	Non-conformance	Non-conformance	Sometimes in line with	Sometimes in line with	Non-conformance	Non-conformance	Non-conformance	Non-conformance	Non-conformance	Non-conformance	Non-conformance	Non-conformance	Non-conformance	Sometimes in line with	Non-conformance	2	8	6	0	1	0
male	More than 20 years old	Non-medical major	urban	Less than 2	great	no	yes	2	Contact transmission	N95 mask	Non-conformance	Sometimes in line with	Non-conformance	Non-conformance	Sometimes in line with	Non-conformance	Non-conformance	Sometimes in line with	Non-conformance	Sometimes in line with	Non-conformance	Non-conformance	Sometimes in line with	Non-conformance	Non-conformance	Non-conformance	Non-conformance	Non-conformance	Non-conformance	Non-conformance	Non-conformance	2	2	6	0	0	0
male	More than 20 years old	Non-medical major	rural	Less than 2	normal	no	yes	3	Contact transmission	N95 mask	Sometimes in line with	Sometimes in line with	Non-conformance	Non-conformance	Non-conformance	Non-conformance	Non-conformance	Non-conformance	Non-conformance	Non-conformance	Non-conformance	Non-conformance	Non-conformance	Non-conformance	Sometimes in line with	Non-conformance	Non-conformance	Non-conformance	Non-conformance	Sometimes in line with	Non-conformance	2	6	0	0	0	0
female	Less than 20 years old	Non-medical major	rural	Less than 2	normal	no	no	3	aerosol transmission	Isolated at home	Sometimes in line with	Sometimes in line with	Sometimes in line with	Non-conformance	Non-conformance	Sometimes in line with	Non-conformance	Non-conformance	Sometimes in line with	Sometimes in line with	Non-conformance	Non-conformance	Non-conformance	Sometimes in line with	Non-conformance	Non-conformance	Non-conformance	Sometimes in line with	Non-conformance	Non-conformance	Non-conformance	8	4	4	0	0	0
male	More than 20 years old	Non-medical major	rural	Less than 2	normal	no	no	3	Contact transmission	Ordinary mask	Sometimes in line with	Sometimes in line with	Sometimes in line with	Non-conformance	Sometimes in line with	Sometimes in line with	Non-conformance	Non-conformance	Non-conformance	Sometimes in line with	Non-conformance	Sometimes in line with	Sometimes in line with	Non-conformance	Non-conformance	Sometimes in line with	Non-conformance	Sometimes in line with	Sometimes in line with	Non-conformance	Non-conformance	8	4	10	0	0	1
male	Less than 20 years old	Non-medical major	rural	Less than 2	normal	no	yes	3	Contact transmission	Ordinary mask	Non-conformance	Non-conformance	Non-conformance	Non-conformance	Sometimes in line with	Non-conformance	Non-conformance	Non-conformance	Sometimes in line with	Sometimes in line with	Non-conformance	Non-conformance	Non-conformance	Sometimes in line with	Non-conformance	Non-conformance	Non-conformance	Non-conformance	Non-conformance	Non-conformance	Non-conformance	2	2	4	0	0	0
male	Less than 20 years old	Non-medical major	rural	Less than 2	normal	no	no	2	Contact transmission	Isolated at home	Sometimes in line with	Often in line with	Sometimes in line with	Sometimes in line with	Sometimes in line with	Sometimes in line with	Sometimes in line with	Sometimes in line with	Non-conformance	Sometimes in line with	Sometimes in line with	Sometimes in line with	Sometimes in line with	Non-conformance	Non-conformance	always in line with	Non-conformance	Non-conformance	Sometimes in line with	Non-conformance	Non-conformance	10	10	14	0	2	2
female	Less than 20 years old	Non-medical major	urban	Less than 2	great	no	no	3	Airborne transmission	Ordinary mask	Non-conformance	always in line with	Non-conformance	always in line with	Non-conformance	Non-conformance	Non-conformance	Non-conformance	Non-conformance	Non-conformance	Non-conformance	Non-conformance	Non-conformance	Non-conformance	Non-conformance	Non-conformance	Non-conformance	Non-conformance	Non-conformance	Non-conformance	Non-conformance	0	12	0	0	2	0
female	More than 20 years old	Medical major	rural	Less than 2	great	no	no	2	aerosol transmission	N95 mask	Non-conformance	Non-conformance	Non-conformance	Non-conformance	Non-conformance	Non-conformance	Non-conformance	Non-conformance	Non-conformance	Non-conformance	Non-conformance	Non-conformance	Non-conformance	Non-conformance	Non-conformance	Non-conformance	Non-conformance	Non-conformance	Non-conformance	Non-conformance	Non-conformance	0	0	0	0	0	0
female	Less than 20 years old	Non-medical major	rural	Less than 2	great	no	yes	3	Airborne transmission	Isolated at home	Non-conformance	Sometimes in line with	Sometimes in line with	Non-conformance	Non-conformance	Non-conformance	Non-conformance	Non-conformance	Non-conformance	Non-conformance	Non-conformance	Non-conformance	Sometimes in line with	Non-conformance	Sometimes in line with	Non-conformance	Non-conformance	Sometimes in line with	Non-conformance	Non-conformance	Non-conformance	2	4	4	0	0	0
female	Less than 20 years old	Non-medical major	rural	Less than 2	normal	no	no	1	Airborne transmission	Ordinary mask	Non-conformance	Non-conformance	Non-conformance	Sometimes in line with	Sometimes in line with	Non-conformance	Sometimes in line with	Sometimes in line with	often in line with	Non-conformance	Sometimes in line with	Sometimes in line with	Sometimes in line with	Sometimes in line with	Non-conformance	Non-conformance	Non-conformance	Non-conformance	Non-conformance	Non-conformance	Non-conformance	8	8	4	0	1	0
female	More than 20 years old	Non-medical major	rural	More than 2	normal	yes	no	1	Airborne transmission	Ordinary mask	Sometimes in line with	Non-conformance	Non-conformance	Non-conformance	Sometimes in line with	Non-conformance	Non-conformance	Sometimes in line with	Sometimes in line with	Non-conformance	Sometimes in line with	Sometimes in line with	Non-conformance	Non-conformance	Non-conformance	Non-conformance	Non-conformance	Non-conformance	Non-conformance	Non-conformance	Non-conformance	8	2	2	0	0	0
male	More than 20 years old	Non-medical major	rural	Less than 2	great	no	yes	3	Contact transmission	N95 mask	Often in line with	Often in line with	always in line with	Non-conformance	Often in line with	Often in line with	Non-conformance	Sometimes in line with	Sometimes in line with	Non-conformance	Sometimes in line with	Sometimes in line with	often in line with	always in line with	always in line with	often in line with	Non-conformance	often in line with	Non-conformance	Sometimes in line with	Non-conformance	24	14	18	2	2	2
female	More than 20 years old	Medical major	rural	More than 2	normal	no	no	2	aerosol transmission	Isolated at home	Sometimes in line with	Non-conformance	Non-conformance	Non-conformance	Sometimes in line with	Non-conformance	Non-conformance	Sometimes in line with	Sometimes in line with	Non-conformance	Sometimes in line with	Non-conformance	Sometimes in line with	Sometimes in line with	Sometimes in line with	Non-conformance	Non-conformance	Sometimes in line with	Non-conformance	Non-conformance	Non-conformance	10	4	4	0	0	0
female	More than 20 years old	Medical major	rural	Less than 2	great	no	no	2	aerosol transmission	Ordinary mask	Non-conformance	Non-conformance	Non-conformance	Non-conformance	Non-conformance	Non-conformance	Non-conformance	often in line with	Non-conformance	Non-conformance	Non-conformance	Non-conformance	Non-conformance	Non-conformance	Sometimes in line with	Non-conformance	Non-conformance	Non-conformance	Non-conformance	Non-conformance	Non-conformance	4	2	0	0	0	0
male	Less than 20 years old	Medical major	urban	Less than 2	great	no	yes	3	Airborne transmission	N95 mask	Non-conformance	Non-conformance	Non-conformance	Non-conformance	Non-conformance	Non-conformance	Non-conformance	Non-conformance	Non-conformance	Non-conformance	Non-conformance	Non-conformance	Non-conformance	Non-conformance	Non-conformance	Non-conformance	Non-conformance	Non-conformance	Non-conformance	Non-conformance	Non-conformance	0	0	0	0	0	0
male	More than 20 years old	Non-medical major	urban	Less than 2	great	no	yes	1	Contact transmission	Isolated at home	Non-conformance	Sometimes in line with	Non-conformance	Non-conformance	Sometimes in line with	Sometimes in line with	Non-conformance	often in line with	Non-conformance	Sometimes in line with	Sometimes in line with	Sometimes in line with	Sometimes in line with	often in line with	Non-conformance	Sometimes in line with	Non-conformance	Sometimes in line with	Sometimes in line with	Sometimes in line with	Non-conformance	16	6	8	1	0	0
male	More than 20 years old	Non-medical major	urban	More than 2	great	no	no	3	Contact transmission	Isolated at home	Often in line with	Sometimes in line with	Non-conformance	Non-conformance	Non-conformance	Non-conformance	Non-conformance	Non-conformance	Non-conformance	Non-conformance	Non-conformance	Non-conformance	Non-conformance	Non-conformance	Non-conformance	Non-conformance	Non-conformance	Non-conformance	Non-conformance	Non-conformance	Sometimes in line with	4	2	2	0	0	0
female	More than 20 years old	Medical major	rural	Less than 2	great	no	no	2	aerosol transmission	Isolated at home	Non-conformance	Non-conformance	Non-conformance	Non-conformance	Non-conformance	Non-conformance	Non-conformance	Non-conformance	Non-conformance	Non-conformance	Non-conformance	Non-conformance	Non-conformance	Non-conformance	Non-conformance	Non-conformance	Non-conformance	Non-conformance	Non-conformance	Non-conformance	Non-conformance	0	0	0	0	0	0
male	Less than 20 years old	Non-medical major	rural	Less than 2	great	no	yes	2	Contact transmission	N95 mask	Non-conformance	Non-conformance	Non-conformance	Non-conformance	Non-conformance	Non-conformance	Non-conformance	Non-conformance	Non-conformance	Non-conformance	Non-conformance	Non-conformance	Non-conformance	Non-conformance	Non-conformance	Non-conformance	Non-conformance	Non-conformance	Sometimes in line with	Non-conformance	Non-conformance	0	2	0	0	0	0
male	More than 20 years old	Non-medical major	rural	Less than 2	normal	yes	no	2	aerosol transmission	Isolated at home	Often in line with	Sometimes in line with	Non-conformance	Non-conformance	Non-conformance	Non-conformance	Non-conformance	Non-conformance	Non-conformance	Non-conformance	Non-conformance	Non-conformance	Non-conformance	Non-conformance	Non-conformance	Non-conformance	Non-conformance	Non-conformance	Non-conformance	Non-conformance	Non-conformance	4	2	0	0	0	0
male	More than 20 years old	Non-medical major	rural	Less than 2	great	no	no	2	Contact transmission	Ordinary mask	Non-conformance	Non-conformance	Non-conformance	Non-conformance	Non-conformance	Non-conformance	Non-conformance	Non-conformance	Non-conformance	Non-conformance	Non-conformance	Non-conformance	Non-conformance	Non-conformance	Non-conformance	Non-conformance	Non-conformance	Non-conformance	Non-conformance	Non-conformance	Non-conformance	0	0	0	0	0	0
female	More than 20 years old	Medical major	urban	Less than 2	normal	no	no	3	aerosol transmission	N95 mask	Sometimes in line with	Sometimes in line with	Sometimes in line with	Sometimes in line with	Sometimes in line with	Non-conformance	Non-conformance	Sometimes in line with	Non-conformance	Sometimes in line with	Non-conformance	Non-conformance	Sometimes in line with	Non-conformance	Sometimes in line with	Sometimes in line with	Non-conformance	Non-conformance	Non-conformance	Non-conformance	Non-conformance	4	6	10	0	0	1
male	More than 20 years old	Non-medical major	rural	Less than 2	normal	no	no	2	Airborne transmission	Isolated at home	Sometimes in line with	Non-conformance	Non-conformance	Non-conformance	Non-conformance	Non-conformance	Non-conformance	Non-conformance	Sometimes in line with	Non-conformance	Non-conformance	Non-conformance	Non-conformance	Non-conformance	Non-conformance	Non-conformance	Non-conformance	Non-conformance	Non-conformance	Non-conformance	Non-conformance	2	2	0	0	0	0
male	Less than 20 years old	Non-medical major	rural	Less than 2	great	no	no	1	Contact transmission	Ordinary mask	Non-conformance	Non-conformance	Sometimes in line with	Non-conformance	Non-conformance	Non-conformance	Non-conformance	Non-conformance	Non-conformance	Non-conformance	Non-conformance	Non-conformance	Non-conformance	Non-conformance	Non-conformance	Non-conformance	Non-conformance	Non-conformance	Non-conformance	Non-conformance	Non-conformance	0	0	2	0	0	0
male	Less than 20 years old	Non-medical major	rural	Less than 2	normal	no	yes	1	Airborne transmission	N95 mask	Sometimes in line with	Sometimes in line with	Sometimes in line with	Non-conformance	Sometimes in line with	Sometimes in line with	Sometimes in line with	Sometimes in line with	Sometimes in line with	Sometimes in line with	Sometimes in line with	Sometimes in line with	Sometimes in line with	Sometimes in line with	Sometimes in line with	Sometimes in line with	Sometimes in line with	Sometimes in line with	Sometimes in line with	Sometimes in line with	Sometimes in line with	14	12	14	1	2	2
female	Less than 20 years old	Non-medical major	rural	Less than 2	normal	no	no	3	Airborne transmission	N95 mask	Sometimes in line with	Sometimes in line with	Sometimes in line with	Non-conformance	Sometimes in line with	Non-conformance	Non-conformance	Non-conformance	Sometimes in line with	Non-conformance	Sometimes in line with	Sometimes in line with	Sometimes in line with	Sometimes in line with	Sometimes in line with	Non-conformance	Non-conformance	Sometimes in line with	Non-conformance	Sometimes in line with	Non-conformance	10	8	6	0	1	0
female	Less than 20 years old	Non-medical major	urban	Less than 2	great	yes	yes	2	Airborne transmission	N95 mask	Non-conformance	Sometimes in line with	Sometimes in line with	Non-conformance	Non-conformance	Non-conformance	Non-conformance	Sometimes in line with	Non-conformance	Non-conformance	Non-conformance	Sometimes in line with	Sometimes in line with	Non-conformance	Non-conformance	Non-conformance	Non-conformance	Non-conformance	Non-conformance	Non-conformance	Non-conformance	4	2	4	0	0	0
male	Less than 20 years old	Non-medical major	rural	Less than 2	great	no	no	2	Airborne transmission	N95 mask	Sometimes in line with	Non-conformance	Sometimes in line with	Non-conformance	Non-conformance	Non-conformance	Non-conformance	Sometimes in line with	Non-conformance	Non-conformance	Non-conformance	Non-conformance	Non-conformance	Non-conformance	Non-conformance	Non-conformance	Non-conformance	Non-conformance	Non-conformance	Non-conformance	Non-conformance	4	0	2	0	0	0
male	Less than 20 years old	Non-medical major	rural	More than 2	great	no	yes	1	Contact transmission	Isolated at home	Non-conformance	Non-conformance	Non-conformance	Non-conformance	Non-conformance	Non-conformance	Non-conformance	Non-conformance	Non-conformance	Non-conformance	Non-conformance	Non-conformance	Non-conformance	Non-conformance	Non-conformance	Non-conformance	Non-conformance	Non-conformance	Non-conformance	Non-conformance	Non-conformance	0	0	0	0	0	0
male	Less than 20 years old	Non-medical major	rural	Less than 2	great	no	no	2	Contact transmission	Isolated at home	Non-conformance	Sometimes in line with	Often in line with	Sometimes in line with	Sometimes in line with	Sometimes in line with	Sometimes in line with	Sometimes in line with	often in line with	Sometimes in line with	Non-conformance	Non-conformance	Non-conformance	Non-conformance	Non-conformance	Non-conformance	Non-conformance	Non-conformance	Non-conformance	Non-conformance	Non-conformance	4	10	8	0	2	0
male	Less than 20 years old	Non-medical major	rural	Less than 2	great	no	no	3	aerosol transmission	N95 mask	Often in line with	Non-conformance	Sometimes in line with	Non-conformance	Non-conformance	Non-conformance	Non-conformance	Non-conformance	Sometimes in line with	Non-conformance	Non-conformance	Non-conformance	often in line with	Sometimes in line with	Sometimes in line with	Sometimes in line with	Non-conformance	Non-conformance	Non-conformance	Non-conformance	Non-conformance	6	4	8	0	0	0
male	More than 20 years old	Non-medical major	urban	Less than 2	normal	no	no	3	Airborne transmission	Ordinary mask	Often in line with	Often in line with	always in line with	Often in line with	Often in line with	Often in line with	Sometimes in line with	always in line with	often in line with	always in line with	always in line with	always in line with	often in line with	Sometimes in line with	Sometimes in line with	often in line with	Sometimes in line with	Sometimes in line with	Sometimes in line with	Sometimes in line with	often in line with	30	20	30	2	2	2
male	Less than 20 years old	Non-medical major	rural	Less than 2	normal	no	no	2	Contact transmission	N95 mask	Sometimes in line with	Non-conformance	Non-conformance	Non-conformance	Sometimes in line with	Non-conformance	Sometimes in line with	Non-conformance	Sometimes in line with	Non-conformance	Sometimes in line with	Sometimes in line with	Non-conformance	Non-conformance	Non-conformance	Non-conformance	Non-conformance	Non-conformance	Sometimes in line with	Non-conformance	Non-conformance	6	6	2	0	0	0
male	Less than 20 years old	Non-medical major	rural	Less than 2	great	no	no	2	Contact transmission	Isolated at home	Sometimes in line with	Sometimes in line with	Non-conformance	Non-conformance	Sometimes in line with	Non-conformance	Non-conformance	Non-conformance	Non-conformance	Non-conformance	Non-conformance	Non-conformance	Non-conformance	Non-conformance	Non-conformance	Non-conformance	Non-conformance	Non-conformance	Non-conformance	Non-conformance	Non-conformance	2	2	2	0	0	0
female	Less than 20 years old	Non-medical major	urban	Less than 2	normal	yes	no	2	Contact transmission	Isolated at home	Sometimes in line with	Sometimes in line with	Non-conformance	Non-conformance	Sometimes in line with	Non-conformance	Non-conformance	often in line with	Sometimes in line with	Non-conformance	Sometimes in line with	Sometimes in line with	Non-conformance	Non-conformance	Non-conformance	often in line with	Non-conformance	Sometimes in line with	Non-conformance	always in line with	Non-conformance	12	8	6	1	1	0
male	Less than 20 years old	Non-medical major	rural	Less than 2	normal	no	no	1	Airborne transmission	Ordinary mask	Non-conformance	Non-conformance	Non-conformance	Non-conformance	Non-conformance	Non-conformance	Non-conformance	Non-conformance	Non-conformance	Non-conformance	Non-conformance	Non-conformance	Non-conformance	Non-conformance	Non-conformance	Non-conformance	Non-conformance	Non-conformance	Non-conformance	Non-conformance	Non-conformance	0	0	0	0	0	0
male	More than 20 years old	Non-medical major	rural	Less than 2	great	no	yes	2	Airborne transmission	Isolated at home	Non-conformance	Non-conformance	Non-conformance	Non-conformance	Non-conformance	Non-conformance	Non-conformance	Sometimes in line with	Sometimes in line with	Non-conformance	Non-conformance	Non-conformance	Non-conformance	Non-conformance	Non-conformance	Non-conformance	Non-conformance	Non-conformance	Non-conformance	Non-conformance	Non-conformance	2	2	0	0	0	0
female	Less than 20 years old	Non-medical major	rural	Less than 2	great	no	yes	2	Contact transmission	N95 mask	Non-conformance	Non-conformance	Non-conformance	Non-conformance	Sometimes in line with	Non-conformance	Non-conformance	Non-conformance	Non-conformance	Non-conformance	Non-conformance	Non-conformance	Non-conformance	Non-conformance	Non-conformance	Non-conformance	Non-conformance	Non-conformance	Non-conformance	Non-conformance	Non-conformance	0	0	2	0	0	0
female	Less than 20 years old	Non-medical major	rural	Less than 2	great	yes	no	2	Contact transmission	Isolated at home	Non-conformance	Non-conformance	Non-conformance	Non-conformance	Non-conformance	Non-conformance	Non-conformance	Non-conformance	Non-conformance	Non-conformance	Non-conformance	Non-conformance	Non-conformance	Non-conformance	Non-conformance	Non-conformance	Non-conformance	Non-conformance	Non-conformance	Non-conformance	Non-conformance	0	0	0	0	0	0
male	More than 20 years old	Non-medical major	rural	More than 2	great	no	yes	2	Contact transmission	N95 mask	Non-conformance	Non-conformance	Non-conformance	Non-conformance	Non-conformance	Non-conformance	Non-conformance	Non-conformance	Non-conformance	Non-conformance	Non-conformance	Non-conformance	Non-conformance	Non-conformance	Non-conformance	Non-conformance	Non-conformance	Non-conformance	Non-conformance	Non-conformance	Non-conformance	0	0	0	0	0	0
female	More than 20 years old	Non-medical major	urban	Less than 2	great	no	yes	1	Contact transmission	Ordinary mask	Non-conformance	Non-conformance	Non-conformance	Non-conformance	Non-conformance	Non-conformance	Non-conformance	Non-conformance	Non-conformance	Non-conformance	Non-conformance	Non-conformance	Non-conformance	Non-conformance	Non-conformance	Non-conformance	Non-conformance	Non-conformance	Non-conformance	Non-conformance	Non-conformance	0	0	0	0	0	0
male	Less than 20 years old	Medical major	rural	More than 2	normal	yes	no	2	Airborne transmission	Isolated at home	Sometimes in line with	Sometimes in line with	Sometimes in line with	Sometimes in line with	Sometimes in line with	Non-conformance	Non-conformance	Non-conformance	Non-conformance	Non-conformance	Non-conformance	Sometimes in line with	Sometimes in line with	Non-conformance	Sometimes in line with	Non-conformance	Non-conformance	Non-conformance	Sometimes in line with	Non-conformance	Sometimes in line with	4	8	8	0	1	0
male	Less than 20 years old	Medical major	urban	Less than 2	great	no	no	3	aerosol transmission	Isolated at home	Non-conformance	Non-conformance	Non-conformance	Non-conformance	Non-conformance	Non-conformance	Non-conformance	Non-conformance	Non-conformance	Non-conformance	Non-conformance	Non-conformance	Non-conformance	Non-conformance	Non-conformance	Non-conformance	Non-conformance	Non-conformance	Non-conformance	Non-conformance	Non-conformance	0	0	0	0	0	0
male	Less than 20 years old	Non-medical major	urban	Less than 2	normal	no	yes	1	aerosol transmission	Isolated at home	Non-conformance	Non-conformance	Non-conformance	Non-conformance	Non-conformance	Non-conformance	Non-conformance	Non-conformance	Non-conformance	Non-conformance	Non-conformance	Non-conformance	Non-conformance	Non-conformance	Non-conformance	Non-conformance	Non-conformance	Non-conformance	Non-conformance	Non-conformance	Non-conformance	0	0	0	0	0	0
female	Less than 20 years old	Non-medical major	urban	More than 2	great	no	no	3	aerosol transmission	Isolated at home	Sometimes in line with	Non-conformance	Sometimes in line with	Non-conformance	Non-conformance	Non-conformance	Non-conformance	Non-conformance	Non-conformance	Non-conformance	Non-conformance	Non-conformance	Sometimes in line with	Non-conformance	Sometimes in line with	Non-conformance	Non-conformance	Non-conformance	Non-conformance	Non-conformance	Non-conformance	2	2	4	0	0	0
male	More than 20 years old	Medical major	rural	Less than 2	normal	no	no	1	Airborne transmission	Isolated at home	Non-conformance	Non-conformance	Non-conformance	Non-conformance	Non-conformance	Non-conformance	Non-conformance	Non-conformance	Non-conformance	Non-conformance	Non-conformance	Non-conformance	Non-conformance	Non-conformance	Non-conformance	Non-conformance	Non-conformance	Non-conformance	Non-conformance	Non-conformance	Non-conformance	0	0	0	0	0	0
male	Less than 20 years old	Non-medical major	urban	Less than 2	great	no	yes	2	Airborne transmission	Isolated at home	Sometimes in line with	Non-conformance	Non-conformance	Non-conformance	Non-conformance	Sometimes in line with	often in line with	often in line with	Sometimes in line with	Sometimes in line with	Non-conformance	Non-conformance	often in line with	often in line with	often in line with	Non-conformance	Sometimes in line with	Sometimes in line with	Sometimes in line with	Sometimes in line with	Sometimes in line with	14	14	10	1	2	1
male	More than 20 years old	Non-medical major	rural	Less than 2	great	no	yes	3	Airborne transmission	Isolated at home	Sometimes in line with	Sometimes in line with	Non-conformance	Non-conformance	Sometimes in line with	Non-conformance	Non-conformance	Sometimes in line with	Sometimes in line with	Non-conformance	Non-conformance	Non-conformance	Non-conformance	Sometimes in line with	Non-conformance	Non-conformance	Non-conformance	Sometimes in line with	Non-conformance	Non-conformance	Non-conformance	8	4	2	0	0	0
female	Less than 20 years old	Non-medical major	rural	More than 2	great	no	no	2	Contact transmission	Ordinary mask	Sometimes in line with	Sometimes in line with	Non-conformance	Non-conformance	Non-conformance	Non-conformance	Non-conformance	Non-conformance	Sometimes in line with	Non-conformance	Non-conformance	Non-conformance	Non-conformance	Sometimes in line with	Non-conformance	Non-conformance	Non-conformance	Non-conformance	Non-conformance	Non-conformance	Non-conformance	4	4	0	0	0	0
male	Less than 20 years old	Non-medical major	rural	Less than 2	great	no	no	1	Contact transmission	Isolated at home	Sometimes in line with	Sometimes in line with	Sometimes in line with	Sometimes in line with	Non-conformance	Non-conformance	Non-conformance	Non-conformance	Non-conformance	Non-conformance	Non-conformance	Sometimes in line with	Sometimes in line with	Sometimes in line with	Sometimes in line with	Sometimes in line with	Sometimes in line with	Sometimes in line with	Sometimes in line with	Sometimes in line with	Sometimes in line with	8	10	10	0	2	1
male	More than 20 years old	Medical major	rural	Less than 2	great	no	yes	2	aerosol transmission	N95 mask	Sometimes in line with	Non-conformance	Sometimes in line with	Non-conformance	Sometimes in line with	Sometimes in line with	Non-conformance	Non-conformance	Non-conformance	Sometimes in line with	Sometimes in line with	Sometimes in line with	Sometimes in line with	Non-conformance	Non-conformance	Non-conformance	Non-conformance	Non-conformance	Non-conformance	Non-conformance	Non-conformance	8	0	8	0	0	0
male	Less than 20 years old	Non-medical major	urban	Less than 2	normal	no	no	2	Airborne transmission	Isolated at home	Sometimes in line with	Non-conformance	Non-conformance	Non-conformance	Sometimes in line with	Non-conformance	Non-conformance	Non-conformance	Non-conformance	Non-conformance	Non-conformance	Non-conformance	Non-conformance	Non-conformance	Non-conformance	Non-conformance	Non-conformance	Non-conformance	Non-conformance	Non-conformance	Non-conformance	2	0	2	0	0	0
female	Less than 20 years old	Non-medical major	rural	More than 2	great	no	no	2	Airborne transmission	Ordinary mask	Non-conformance	Sometimes in line with	Non-conformance	Non-conformance	Non-conformance	Non-conformance	Non-conformance	Non-conformance	Non-conformance	Non-conformance	Non-conformance	Non-conformance	Non-conformance	Non-conformance	Non-conformance	Non-conformance	Non-conformance	Non-conformance	Non-conformance	Non-conformance	Non-conformance	0	2	0	0	0	0
male	More than 20 years old	Non-medical major	rural	Less than 2	great	no	yes	2	Contact transmission	Isolated at home	Non-conformance	Non-conformance	Non-conformance	Non-conformance	Non-conformance	Non-conformance	Non-conformance	Non-conformance	Non-conformance	Non-conformance	Non-conformance	Non-conformance	Non-conformance	Non-conformance	Non-conformance	Non-conformance	Non-conformance	Non-conformance	Non-conformance	Non-conformance	Non-conformance	0	0	0	0	0	0
female	Less than 20 years old	Non-medical major	rural	Less than 2	great	no	yes	3	Contact transmission	Isolated at home	Sometimes in line with	Sometimes in line with	Sometimes in line with	Sometimes in line with	Sometimes in line with	Sometimes in line with	Sometimes in line with	Sometimes in line with	Sometimes in line with	Non-conformance	Non-conformance	Non-conformance	Non-conformance	Non-conformance	Sometimes in line with	Non-conformance	Non-conformance	Non-conformance	Non-conformance	Non-conformance	Non-conformance	6	10	4	0	2	0
male	Less than 20 years old	Non-medical major	rural	Less than 2	great	yes	no	1	Contact transmission	Ordinary mask	Sometimes in line with	Non-conformance	Non-conformance	Non-conformance	Non-conformance	Non-conformance	Non-conformance	Non-conformance	Non-conformance	Non-conformance	Non-conformance	Non-conformance	Non-conformance	Non-conformance	Non-conformance	Non-conformance	Non-conformance	Non-conformance	Non-conformance	Non-conformance	Non-conformance	2	0	0	0	0	0
female	Less than 20 years old	Non-medical major	rural	Less than 2	great	no	yes	2	Airborne transmission	Isolated at home	Non-conformance	Non-conformance	Non-conformance	Non-conformance	Non-conformance	Non-conformance	Non-conformance	Non-conformance	Non-conformance	Non-conformance	Non-conformance	Non-conformance	Non-conformance	Non-conformance	Non-conformance	Non-conformance	Non-conformance	Non-conformance	Non-conformance	Non-conformance	Non-conformance	0	0	0	0	0	0
male	Less than 20 years old	Non-medical major	rural	Less than 2	great	no	no	3	Contact transmission	Ordinary mask	Non-conformance	Sometimes in line with	Sometimes in line with	Non-conformance	Non-conformance	Non-conformance	Non-conformance	Non-conformance	Non-conformance	Non-conformance	Non-conformance	Non-conformance	Non-conformance	Non-conformance	Non-conformance	Non-conformance	Non-conformance	Non-conformance	Non-conformance	Non-conformance	Non-conformance	0	2	2	0	0	0
male	More than 20 years old	Non-medical major	rural	Less than 2	normal	no	no	2	Contact transmission	Isolated at home	Sometimes in line with	Non-conformance	Sometimes in line with	Non-conformance	Sometimes in line with	Non-conformance	Non-conformance	Non-conformance	Non-conformance	Non-conformance	Non-conformance	Non-conformance	Sometimes in line with	Non-conformance	Sometimes in line with	Non-conformance	Non-conformance	Non-conformance	Non-conformance	Non-conformance	Sometimes in line with	2	2	8	0	0	0
male	Less than 20 years old	Non-medical major	urban	More than 2	normal	yes	yes	2	Contact transmission	Isolated at home	Sometimes in line with	Sometimes in line with	Non-conformance	Sometimes in line with	Sometimes in line with	Sometimes in line with	Non-conformance	Sometimes in line with	Non-conformance	Non-conformance	Non-conformance	Sometimes in line with	Sometimes in line with	Sometimes in line with	Sometimes in line with	Sometimes in line with	Non-conformance	Non-conformance	Non-conformance	Non-conformance	Non-conformance	10	6	6	0	0	0
male	Less than 20 years old	Non-medical major	rural	Less than 2	great	no	no	2	Airborne transmission	Isolated at home	Non-conformance	Non-conformance	Non-conformance	Non-conformance	Non-conformance	Non-conformance	Non-conformance	Non-conformance	Non-conformance	Non-conformance	Non-conformance	Non-conformance	Non-conformance	Non-conformance	Non-conformance	Non-conformance	Non-conformance	Non-conformance	Non-conformance	Non-conformance	Non-conformance	0	0	0	0	0	0
male	More than 20 years old	Non-medical major	rural	More than 2	great	no	no	2	Contact transmission	Ordinary mask	Sometimes in line with	Non-conformance	Sometimes in line with	Non-conformance	Sometimes in line with	Non-conformance	Non-conformance	Non-conformance	Sometimes in line with	Non-conformance	Non-conformance	Non-conformance	Sometimes in line with	often in line with	Non-conformance	often in line with	Non-conformance	Non-conformance	Non-conformance	Non-conformance	Non-conformance	6	2	10	0	0	1
male	Less than 20 years old	Non-medical major	urban	Less than 2	great	no	yes	3	Contact transmission	Isolated at home	Non-conformance	Non-conformance	Non-conformance	Non-conformance	Non-conformance	Non-conformance	Non-conformance	Non-conformance	Non-conformance	Non-conformance	Non-conformance	Non-conformance	Non-conformance	Non-conformance	Non-conformance	Non-conformance	Non-conformance	Non-conformance	Non-conformance	Non-conformance	Non-conformance	0	0	0	0	0	0
female	Less than 20 years old	Non-medical major	rural	Less than 2	normal	no	no	2	Contact transmission	Hand washing and disinfection	Sometimes in line with	Non-conformance	Non-conformance	Non-conformance	Often in line with	Sometimes in line with	Sometimes in line with	Sometimes in line with	always in line with	Sometimes in line with	Sometimes in line with	Sometimes in line with	often in line with	Sometimes in line with	Non-conformance	Sometimes in line with	Non-conformance	Sometimes in line with	Sometimes in line with	Sometimes in line with	Non-conformance	14	12	12	1	2	1
male	Less than 20 years old	Non-medical major	rural	Less than 2	great	no	no	2	Contact transmission	Isolated at home	Often in line with	Non-conformance	Non-conformance	Non-conformance	Non-conformance	Non-conformance	Sometimes in line with	Sometimes in line with	Non-conformance	Non-conformance	Non-conformance	Non-conformance	Non-conformance	Non-conformance	Non-conformance	Non-conformance	Non-conformance	Non-conformance	Non-conformance	Non-conformance	Non-conformance	6	2	0	0	0	0
female	Less than 20 years old	Non-medical major	rural	Less than 2	great	no	no	3	Contact transmission	N95 mask	Non-conformance	Non-conformance	Non-conformance	Non-conformance	Non-conformance	Non-conformance	Non-conformance	Non-conformance	Non-conformance	Non-conformance	Non-conformance	Non-conformance	Non-conformance	Non-conformance	Non-conformance	Non-conformance	Non-conformance	Non-conformance	Non-conformance	Non-conformance	Non-conformance	0	0	0	0	0	0
male	More than 20 years old	Non-medical major	rural	Less than 2	normal	no	no	3	Airborne transmission	Ordinary mask	Sometimes in line with	Sometimes in line with	Sometimes in line with	Non-conformance	Non-conformance	Non-conformance	Non-conformance	Non-conformance	Non-conformance	Non-conformance	Non-conformance	Non-conformance	Non-conformance	Non-conformance	Non-conformance	Non-conformance	Non-conformance	Non-conformance	Non-conformance	Non-conformance	Non-conformance	2	2	2	0	0	0
male	Less than 20 years old	Non-medical major	rural	Less than 2	great	no	yes	2	Contact transmission	N95 mask	Non-conformance	Non-conformance	Non-conformance	Non-conformance	Non-conformance	Non-conformance	Non-conformance	Non-conformance	Non-conformance	Non-conformance	Non-conformance	Non-conformance	Non-conformance	Non-conformance	Non-conformance	Non-conformance	Non-conformance	Non-conformance	Non-conformance	Non-conformance	Non-conformance	0	0	0	0	0	0
male	More than 20 years old	Non-medical major	rural	More than 2	normal	no	yes	3	Contact transmission	N95 mask	Sometimes in line with	Non-conformance	Non-conformance	Non-conformance	Sometimes in line with	Sometimes in line with	Non-conformance	Sometimes in line with	Sometimes in line with	Non-conformance	Non-conformance	Sometimes in line with	Sometimes in line with	often in line with	Sometimes in line with	Non-conformance	Non-conformance	Sometimes in line with	Non-conformance	Sometimes in line with	Non-conformance	14	6	4	1	0	0
male	Less than 20 years old	Non-medical major	rural	Less than 2	great	no	yes	2	Contact transmission	Isolated at home	Sometimes in line with	Sometimes in line with	Often in line with	Non-conformance	Non-conformance	Non-conformance	Non-conformance	Non-conformance	Non-conformance	Non-conformance	Non-conformance	Non-conformance	Non-conformance	Non-conformance	Non-conformance	Non-conformance	Non-conformance	Non-conformance	Non-conformance	Non-conformance	Non-conformance	2	2	4	0	0	0
male	Less than 20 years old	Non-medical major	rural	Less than 2	great	no	yes	1	Contact transmission	Isolated at home	Sometimes in line with	Sometimes in line with	Sometimes in line with	Non-conformance	Sometimes in line with	Non-conformance	Non-conformance	Sometimes in line with	Sometimes in line with	Non-conformance	Non-conformance	Non-conformance	Non-conformance	Sometimes in line with	Non-conformance	Non-conformance	Non-conformance	Non-conformance	Non-conformance	Non-conformance	Non-conformance	6	4	4	0	0	0
male	Less than 20 years old	Non-medical major	rural	Less than 2	normal	no	no	3	Contact transmission	Isolated at home	Sometimes in line with	Non-conformance	Sometimes in line with	Non-conformance	Non-conformance	Sometimes in line with	Sometimes in line with	Non-conformance	Sometimes in line with	Non-conformance	Non-conformance	Sometimes in line with	Non-conformance	Non-conformance	Non-conformance	Sometimes in line with	Non-conformance	Non-conformance	Non-conformance	Non-conformance	Non-conformance	6	4	4	0	0	0
male	Less than 20 years old	Non-medical major	rural	Less than 2	normal	no	no	1	Airborne transmission	Isolated at home	Sometimes in line with	Sometimes in line with	Sometimes in line with	Non-conformance	Sometimes in line with	Non-conformance	Non-conformance	Non-conformance	Sometimes in line with	Sometimes in line with	Sometimes in line with	Sometimes in line with	often in line with	Sometimes in line with	Sometimes in line with	Non-conformance	Non-conformance	Sometimes in line with	Non-conformance	Non-conformance	Non-conformance	10	6	10	0	0	1
male	More than 20 years old	Non-medical major	rural	Less than 2	normal	no	no	1	Airborne transmission	N95 mask	Sometimes in line with	Non-conformance	Sometimes in line with	Non-conformance	Non-conformance	Non-conformance	Non-conformance	Sometimes in line with	Non-conformance	Non-conformance	Sometimes in line with	Non-conformance	Sometimes in line with	Sometimes in line with	Non-conformance	Non-conformance	Non-conformance	Non-conformance	Non-conformance	Non-conformance	Non-conformance	8	0	4	0	0	0
female	Less than 20 years old	Non-medical major	rural	Less than 2	normal	no	no	3	aerosol transmission	N95 mask	Sometimes in line with	Non-conformance	Often in line with	Non-conformance	Sometimes in line with	Non-conformance	Non-conformance	Sometimes in line with	Non-conformance	Non-conformance	Sometimes in line with	Sometimes in line with	Sometimes in line with	Sometimes in line with	Sometimes in line with	Non-conformance	Non-conformance	Non-conformance	Non-conformance	Non-conformance	Sometimes in line with	10	2	10	0	0	1
male	More than 20 years old	Medical major	urban	Less than 2	great	no	yes	3	aerosol transmission	Isolated at home	Often in line with	Often in line with	Often in line with	Sometimes in line with	Sometimes in line with	Sometimes in line with	Non-conformance	Non-conformance	Non-conformance	Non-conformance	Sometimes in line with	Sometimes in line with	Sometimes in line with	Sometimes in line with	Sometimes in line with	Sometimes in line with	Non-conformance	Sometimes in line with	Sometimes in line with	Sometimes in line with	Sometimes in line with	14	12	12	1	2	1
male	Less than 20 years old	Non-medical major	rural	More than 2	great	no	no	1	Contact transmission	Isolated at home	Non-conformance	Sometimes in line with	Sometimes in line with	Non-conformance	Non-conformance	Non-conformance	Non-conformance	Non-conformance	Sometimes in line with	Non-conformance	Non-conformance	Non-conformance	Non-conformance	Non-conformance	Non-conformance	Non-conformance	Non-conformance	Non-conformance	Non-conformance	Non-conformance	Non-conformance	0	4	2	0	0	0
male	Less than 20 years old	Non-medical major	rural	Less than 2	great	no	yes	1	Airborne transmission	Isolated at home	Often in line with	Sometimes in line with	Often in line with	Non-conformance	Sometimes in line with	Sometimes in line with	Sometimes in line with	Sometimes in line with	Sometimes in line with	Sometimes in line with	Sometimes in line with	Sometimes in line with	Sometimes in line with	Sometimes in line with	Sometimes in line with	Sometimes in line with	Sometimes in line with	Sometimes in line with	Sometimes in line with	Sometimes in line with	Non-conformance	16	12	14	1	2	2
female	Less than 20 years old	Non-medical major	urban	Less than 2	great	no	yes	3	Airborne transmission	Isolated at home	Often in line with	Non-conformance	Non-conformance	Non-conformance	Sometimes in line with	Non-conformance	Non-conformance	Non-conformance	Non-conformance	Non-conformance	Non-conformance	Non-conformance	Non-conformance	Sometimes in line with	Non-conformance	Non-conformance	Non-conformance	Sometimes in line with	Non-conformance	Non-conformance	Non-conformance	8	0	2	0	0	0
female	Less than 20 years old	Non-medical major	urban	Less than 2	great	no	no	2	Contact transmission	Isolated at home	Often in line with	Sometimes in line with	Sometimes in line with	Sometimes in line with	Sometimes in line with	Sometimes in line with	Non-conformance	Sometimes in line with	often in line with	Non-conformance	Non-conformance	Non-conformance	Non-conformance	Non-conformance	Non-conformance	Non-conformance	Non-conformance	Sometimes in line with	Non-conformance	Non-conformance	Non-conformance	10	8	4	0	1	0
female	Less than 20 years old	Non-medical major	urban	Less than 2	great	no	no	2	Airborne transmission	Isolated at home	Non-conformance	Sometimes in line with	Non-conformance	Non-conformance	Non-conformance	Non-conformance	Non-conformance	Non-conformance	Non-conformance	Non-conformance	Non-conformance	Non-conformance	Non-conformance	Non-conformance	Non-conformance	Non-conformance	Non-conformance	Sometimes in line with	Non-conformance	Non-conformance	Non-conformance	2	2	0	0	0	0
male	Less than 20 years old	Non-medical major	rural	Less than 2	normal	no	no	2	Contact transmission	Isolated at home	Often in line with	Sometimes in line with	Sometimes in line with	Sometimes in line with	Sometimes in line with	Non-conformance	Sometimes in line with	Sometimes in line with	Sometimes in line with	Sometimes in line with	Sometimes in line with	Sometimes in line with	Sometimes in line with	Sometimes in line with	Sometimes in line with	Sometimes in line with	Non-conformance	Sometimes in line with	Sometimes in line with	Sometimes in line with	Sometimes in line with	14	14	12	1	2	1
male	More than 20 years old	Medical major	urban	Less than 2	normal	no	yes	3	Airborne transmission	Isolated at home	Sometimes in line with	Sometimes in line with	Sometimes in line with	Non-conformance	Sometimes in line with	Sometimes in line with	Sometimes in line with	Sometimes in line with	Sometimes in line with	Sometimes in line with	Sometimes in line with	Sometimes in line with	Sometimes in line with	Sometimes in line with	Sometimes in line with	Sometimes in line with	Sometimes in line with	Sometimes in line with	Sometimes in line with	Sometimes in line with	Sometimes in line with	14	12	14	1	2	2
male	Less than 20 years old	Non-medical major	rural	Less than 2	normal	no	no	2	Airborne transmission	Isolated at home	Sometimes in line with	Sometimes in line with	Sometimes in line with	Non-conformance	Sometimes in line with	Non-conformance	Non-conformance	Non-conformance	Sometimes in line with	Non-conformance	Non-conformance	Non-conformance	Non-conformance	Non-conformance	Non-conformance	Non-conformance	Non-conformance	Non-conformance	Non-conformance	Non-conformance	Non-conformance	2	4	4	0	0	0
female	Less than 20 years old	Non-medical major	urban	Less than 2	great	no	no	3	Airborne transmission	Isolated at home	Sometimes in line with	Non-conformance	Sometimes in line with	Non-conformance	Often in line with	Non-conformance	Non-conformance	often in line with	Sometimes in line with	Sometimes in line with	always in line with	often in line with	often in line with	Sometimes in line with	Sometimes in line with	Sometimes in line with	Non-conformance	Sometimes in line with	Non-conformance	Sometimes in line with	Sometimes in line with	20	6	16	2	0	2
female	Less than 20 years old	Non-medical major	urban	Less than 2	normal	no	yes	2	Airborne transmission	Ordinary mask	Non-conformance	Non-conformance	Non-conformance	Non-conformance	Non-conformance	Non-conformance	Non-conformance	Non-conformance	Non-conformance	Non-conformance	Non-conformance	Non-conformance	Non-conformance	Non-conformance	Non-conformance	Non-conformance	Non-conformance	Non-conformance	Non-conformance	Non-conformance	Non-conformance	0	0	0	0	0	0
male	Less than 20 years old	Non-medical major	rural	Less than 2	great	no	no	3	Contact transmission	N95 mask	Non-conformance	Non-conformance	Non-conformance	Non-conformance	Non-conformance	Sometimes in line with	Sometimes in line with	Sometimes in line with	Sometimes in line with	Non-conformance	Non-conformance	Non-conformance	Non-conformance	Non-conformance	Non-conformance	Non-conformance	Non-conformance	Non-conformance	Non-conformance	Non-conformance	Sometimes in line with	4	4	2	0	0	0
female	Less than 20 years old	Non-medical major	urban	More than 2	normal	no	no	2	Contact transmission	Ordinary mask	Sometimes in line with	Non-conformance	Non-conformance	Non-conformance	Non-conformance	Non-conformance	Non-conformance	Non-conformance	Non-conformance	Non-conformance	Non-conformance	Non-conformance	Non-conformance	Non-conformance	Non-conformance	Non-conformance	Non-conformance	Non-conformance	Non-conformance	Non-conformance	Non-conformance	2	0	0	0	0	0
male	More than 20 years old	Non-medical major	rural	Less than 2	great	no	no	1	Contact transmission	Isolated at home	Sometimes in line with	Non-conformance	Non-conformance	Non-conformance	Non-conformance	Non-conformance	Non-conformance	Non-conformance	Non-conformance	Non-conformance	Non-conformance	Sometimes in line with	Non-conformance	Non-conformance	Non-conformance	Non-conformance	Non-conformance	Non-conformance	Non-conformance	Non-conformance	Non-conformance	4	0	0	0	0	0
female	Less than 20 years old	Non-medical major	rural	Less than 2	great	no	no	2	aerosol transmission	N95 mask	Non-conformance	Non-conformance	Non-conformance	Non-conformance	Non-conformance	Non-conformance	Non-conformance	Non-conformance	Sometimes in line with	Non-conformance	Non-conformance	Non-conformance	Non-conformance	Non-conformance	Non-conformance	Non-conformance	Non-conformance	Non-conformance	Non-conformance	Non-conformance	Non-conformance	0	2	0	0	0	0
female	Less than 20 years old	Non-medical major	rural	Less than 2	great	no	no	3	aerosol transmission	Isolated at home	Non-conformance	Non-conformance	Non-conformance	Non-conformance	Non-conformance	Non-conformance	Non-conformance	Non-conformance	Sometimes in line with	Non-conformance	Non-conformance	Non-conformance	Non-conformance	Non-conformance	Non-conformance	Non-conformance	Non-conformance	Non-conformance	Non-conformance	Sometimes in line with	Non-conformance	0	4	0	0	0	0
female	More than 20 years old	Non-medical major	rural	Less than 2	great	no	yes	3	Contact transmission	Isolated at home	Sometimes in line with	Non-conformance	Non-conformance	Non-conformance	Non-conformance	Non-conformance	Non-conformance	Non-conformance	Non-conformance	Non-conformance	Sometimes in line with	Non-conformance	Sometimes in line with	Non-conformance	Non-conformance	Non-conformance	Non-conformance	Non-conformance	Non-conformance	Non-conformance	Non-conformance	4	0	2	0	0	0
female	Less than 20 years old	Non-medical major	urban	Less than 2	normal	no	no	3	aerosol transmission	Isolated at home	Often in line with	Often in line with	Sometimes in line with	Sometimes in line with	Often in line with	Sometimes in line with	Sometimes in line with	often in line with	often in line with	Sometimes in line with	often in line with	often in line with	often in line with	often in line with	Sometimes in line with	Sometimes in line with	Sometimes in line with	always in line with	Sometimes in line with	Sometimes in line with	Sometimes in line with	28	18	18	2	2	2
female	More than 20 years old	Non-medical major	rural	Less than 2	normal	no	no	1	Airborne transmission	N95 mask	Sometimes in line with	Sometimes in line with	Sometimes in line with	Non-conformance	Sometimes in line with	Sometimes in line with	Non-conformance	Sometimes in line with	Sometimes in line with	Sometimes in line with	Sometimes in line with	Sometimes in line with	Sometimes in line with	Sometimes in line with	Sometimes in line with	Sometimes in line with	Sometimes in line with	Sometimes in line with	Non-conformance	Sometimes in line with	Non-conformance	14	8	12	1	1	1
female	More than 20 years old	Non-medical major	urban	Less than 2	great	no	yes	1	Airborne transmission	Ordinary mask	Non-conformance	Non-conformance	Non-conformance	Non-conformance	Non-conformance	Non-conformance	Non-conformance	often in line with	often in line with	Non-conformance	Sometimes in line with	Sometimes in line with	Sometimes in line with	Sometimes in line with	Non-conformance	Non-conformance	Non-conformance	Sometimes in line with	Non-conformance	Non-conformance	Non-conformance	12	4	2	1	0	0
male	Less than 20 years old	Non-medical major	rural	Less than 2	great	no	no	2	Airborne transmission	Ordinary mask	always in line with	Non-conformance	Non-conformance	Non-conformance	Non-conformance	Non-conformance	Non-conformance	Non-conformance	Non-conformance	Non-conformance	Non-conformance	Non-conformance	Non-conformance	Non-conformance	Non-conformance	Non-conformance	Non-conformance	Non-conformance	Non-conformance	Non-conformance	Non-conformance	6	0	0	0	0	0
male	More than 20 years old	Non-medical major	urban	Less than 2	normal	no	no	1	Airborne transmission	Ordinary mask	Non-conformance	Sometimes in line with	Sometimes in line with	Non-conformance	Non-conformance	Non-conformance	Non-conformance	Non-conformance	Non-conformance	Non-conformance	Non-conformance	Non-conformance	Non-conformance	Non-conformance	Non-conformance	Non-conformance	Non-conformance	Non-conformance	Non-conformance	Non-conformance	Non-conformance	0	2	2	0	0	0
female	Less than 20 years old	Non-medical major	urban	Less than 2	great	no	no	2	Airborne transmission	Isolated at home	Non-conformance	Non-conformance	Non-conformance	Non-conformance	Non-conformance	Non-conformance	Non-conformance	Sometimes in line with	Sometimes in line with	Non-conformance	Non-conformance	Non-conformance	Non-conformance	Sometimes in line with	Non-conformance	Non-conformance	Non-conformance	Sometimes in line with	Sometimes in line with	Non-conformance	Non-conformance	6	4	0	0	0	0
female	Less than 20 years old	Non-medical major	rural	More than 2	great	no	no	2	Airborne transmission	Isolated at home	Sometimes in line with	Sometimes in line with	Non-conformance	Non-conformance	Sometimes in line with	Sometimes in line with	Non-conformance	Non-conformance	Sometimes in line with	Non-conformance	Sometimes in line with	Non-conformance	Non-conformance	Non-conformance	Non-conformance	Non-conformance	Non-conformance	Non-conformance	Sometimes in line with	Non-conformance	Non-conformance	6	6	2	0	0	0
male	More than 20 years old	Non-medical major	rural	Less than 2	normal	no	yes	3	Contact transmission	Isolated at home	Non-conformance	Non-conformance	Non-conformance	Non-conformance	Non-conformance	Non-conformance	Non-conformance	Non-conformance	Non-conformance	Non-conformance	Non-conformance	Non-conformance	Non-conformance	Non-conformance	Non-conformance	Non-conformance	Non-conformance	Non-conformance	Non-conformance	Non-conformance	Non-conformance	0	0	0	0	0	0
male	More than 20 years old	Non-medical major	urban	Less than 2	great	no	no	2	Contact transmission	Ordinary mask	Non-conformance	Non-conformance	Non-conformance	Non-conformance	Non-conformance	Non-conformance	Non-conformance	Sometimes in line with	often in line with	Sometimes in line with	Non-conformance	Non-conformance	Non-conformance	Sometimes in line with	Non-conformance	Non-conformance	Non-conformance	Non-conformance	Non-conformance	Non-conformance	Non-conformance	4	4	2	0	0	0
female	Less than 20 years old	Non-medical major	rural	Less than 2	normal	no	yes	2	Airborne transmission	Isolated at home	Sometimes in line with	Non-conformance	Non-conformance	Sometimes in line with	Non-conformance	Non-conformance	Sometimes in line with	Sometimes in line with	Sometimes in line with	Non-conformance	Sometimes in line with	Sometimes in line with	Non-conformance	Sometimes in line with	Non-conformance	Non-conformance	Non-conformance	Sometimes in line with	Sometimes in line with	Non-conformance	Non-conformance	12	8	0	1	1	0
female	Less than 20 years old	Non-medical major	rural	Less than 2	normal	no	yes	2	aerosol transmission	Ordinary mask	Sometimes in line with	Sometimes in line with	Sometimes in line with	Non-conformance	Often in line with	Sometimes in line with	Non-conformance	Sometimes in line with	Sometimes in line with	Sometimes in line with	Sometimes in line with	Sometimes in line with	Sometimes in line with	Non-conformance	Non-conformance	Non-conformance	Non-conformance	Sometimes in line with	Sometimes in line with	Sometimes in line with	Non-conformance	12	8	10	1	1	1
female	Less than 20 years old	Non-medical major	rural	Less than 2	normal	no	no	3	Contact transmission	Isolated at home	Sometimes in line with	Sometimes in line with	Sometimes in line with	Non-conformance	Non-conformance	Non-conformance	Non-conformance	Sometimes in line with	Sometimes in line with	Sometimes in line with	Sometimes in line with	Sometimes in line with	Non-conformance	Sometimes in line with	Sometimes in line with	Non-conformance	Non-conformance	Non-conformance	Non-conformance	Non-conformance	Non-conformance	10	6	4	0	0	0
male	More than 20 years old	Non-medical major	rural	Less than 2	normal	no	no	2	Contact transmission	N95 mask	Sometimes in line with	Sometimes in line with	Often in line with	Non-conformance	Non-conformance	Non-conformance	Sometimes in line with	Sometimes in line with	always in line with	Non-conformance	Non-conformance	Non-conformance	Sometimes in line with	Non-conformance	Non-conformance	Non-conformance	Non-conformance	Sometimes in line with	Sometimes in line with	Non-conformance	Non-conformance	6	12	6	0	2	0
female	More than 20 years old	Non-medical major	rural	Less than 2	normal	no	no	1	aerosol transmission	Ordinary mask	Sometimes in line with	Sometimes in line with	Sometimes in line with	Sometimes in line with	Often in line with	Sometimes in line with	Non-conformance	Sometimes in line with	Non-conformance	Non-conformance	Sometimes in line with	Sometimes in line with	Sometimes in line with	Sometimes in line with	Non-conformance	Non-conformance	Non-conformance	Sometimes in line with	Non-conformance	Sometimes in line with	Non-conformance	14	6	8	1	0	0
female	Less than 20 years old	Non-medical major	rural	More than 2	great	no	no	2	Airborne transmission	N95 mask	Non-conformance	Non-conformance	Non-conformance	Non-conformance	Non-conformance	Non-conformance	Non-conformance	Non-conformance	Non-conformance	Non-conformance	Non-conformance	Non-conformance	Non-conformance	Non-conformance	Non-conformance	Non-conformance	Non-conformance	Non-conformance	Non-conformance	Non-conformance	Non-conformance	0	0	0	0	0	0
female	More than 20 years old	Non-medical major	rural	Less than 2	normal	no	no	3	fecal-oral transmission	Isolated at home	Sometimes in line with	Non-conformance	Sometimes in line with	Sometimes in line with	Sometimes in line with	Sometimes in line with	Non-conformance	Sometimes in line with	Sometimes in line with	Non-conformance	Non-conformance	Non-conformance	Non-conformance	Non-conformance	Non-conformance	Non-conformance	Non-conformance	Non-conformance	Non-conformance	Non-conformance	Non-conformance	6	4	4	0	0	0
female	More than 20 years old	Non-medical major	urban	Less than 2	great	no	no	2	Airborne transmission	N95 mask	Sometimes in line with	Sometimes in line with	Sometimes in line with	Non-conformance	Sometimes in line with	Non-conformance	Non-conformance	Sometimes in line with	Sometimes in line with	Sometimes in line with	often in line with	Sometimes in line with	Sometimes in line with	often in line with	Non-conformance	Non-conformance	Non-conformance	Non-conformance	Non-conformance	Non-conformance	Sometimes in line with	14	4	10	1	0	1
male	More than 20 years old	Non-medical major	urban	Less than 2	great	no	no	2	Contact transmission	N95 mask	Sometimes in line with	Sometimes in line with	Sometimes in line with	Non-conformance	Non-conformance	Non-conformance	Non-conformance	Non-conformance	Non-conformance	Sometimes in line with	Non-conformance	Non-conformance	Non-conformance	Non-conformance	Non-conformance	Non-conformance	Non-conformance	Non-conformance	Non-conformance	Non-conformance	Non-conformance	2	2	4	0	0	0
male	More than 20 years old	Non-medical major	rural	Less than 2	great	no	no	1	aerosol transmission	N95 mask	Non-conformance	Non-conformance	Non-conformance	Non-conformance	Non-conformance	Non-conformance	Non-conformance	Non-conformance	Non-conformance	Non-conformance	Non-conformance	Non-conformance	Non-conformance	Non-conformance	Non-conformance	Non-conformance	Non-conformance	Non-conformance	Non-conformance	Non-conformance	Non-conformance	0	0	0	0	0	0
female	Less than 20 years old	Non-medical major	rural	Less than 2	great	no	no	2	Contact transmission	Isolated at home	Sometimes in line with	Sometimes in line with	Non-conformance	Non-conformance	Non-conformance	Non-conformance	Non-conformance	Non-conformance	Sometimes in line with	Non-conformance	Non-conformance	Non-conformance	Non-conformance	Non-conformance	Non-conformance	Non-conformance	Non-conformance	Non-conformance	Non-conformance	Non-conformance	Non-conformance	2	4	0	0	0	0
female	Less than 20 years old	Non-medical major	rural	Less than 2	great	no	no	2	Airborne transmission	Isolated at home	Non-conformance	Non-conformance	Non-conformance	Non-conformance	Non-conformance	Non-conformance	Non-conformance	Non-conformance	Non-conformance	Non-conformance	Non-conformance	Non-conformance	Non-conformance	Non-conformance	Non-conformance	Non-conformance	Non-conformance	Non-conformance	Non-conformance	Non-conformance	Non-conformance	0	0	0	0	0	0
female	Less than 20 years old	Non-medical major	rural	More than 2	great	no	no	2	Airborne transmission	Isolated at home	Sometimes in line with	Non-conformance	Sometimes in line with	Non-conformance	Often in line with	Sometimes in line with	Non-conformance	often in line with	often in line with	Non-conformance	Sometimes in line with	Sometimes in line with	Non-conformance	Sometimes in line with	Non-conformance	Non-conformance	Non-conformance	Sometimes in line with	Non-conformance	Sometimes in line with	Non-conformance	16	6	6	1	0	0
female	More than 20 years old	Non-medical major	rural	Less than 2	great	no	no	2	Airborne transmission	Isolated at home	Non-conformance	Non-conformance	Non-conformance	Non-conformance	Non-conformance	Non-conformance	Non-conformance	Non-conformance	Non-conformance	Non-conformance	Non-conformance	Non-conformance	Non-conformance	Non-conformance	Non-conformance	Non-conformance	Non-conformance	Non-conformance	Non-conformance	Non-conformance	Non-conformance	0	0	0	0	0	0
male	Less than 20 years old	Non-medical major	rural	Less than 2	great	no	yes	2	Airborne transmission	Ordinary mask	Sometimes in line with	Non-conformance	Non-conformance	Non-conformance	Non-conformance	Non-conformance	Non-conformance	Sometimes in line with	Sometimes in line with	Non-conformance	Non-conformance	Non-conformance	Non-conformance	Non-conformance	Non-conformance	Non-conformance	Non-conformance	Sometimes in line with	Non-conformance	Non-conformance	Non-conformance	6	2	0	0	0	0
female	Less than 20 years old	Non-medical major	rural	Less than 2	great	no	no	2	Airborne transmission	Isolated at home	Sometimes in line with	Sometimes in line with	Sometimes in line with	Non-conformance	Sometimes in line with	Sometimes in line with	Non-conformance	Non-conformance	often in line with	Non-conformance	Non-conformance	Non-conformance	Non-conformance	Sometimes in line with	Non-conformance	Sometimes in line with	Non-conformance	Non-conformance	Non-conformance	Non-conformance	Non-conformance	6	6	6	0	0	0
female	Less than 20 years old	Non-medical major	rural	Less than 2	great	no	no	2	Contact transmission	Isolated at home	Non-conformance	Sometimes in line with	Non-conformance	Non-conformance	Non-conformance	Non-conformance	Non-conformance	Non-conformance	Sometimes in line with	Non-conformance	Non-conformance	Non-conformance	Non-conformance	Non-conformance	Non-conformance	Non-conformance	Non-conformance	Sometimes in line with	Non-conformance	Non-conformance	Non-conformance	2	4	0	0	0	0
female	More than 20 years old	Non-medical major	rural	Less than 2	great	no	no	2	Contact transmission	Isolated at home	Often in line with	Sometimes in line with	Sometimes in line with	Non-conformance	Non-conformance	Non-conformance	Non-conformance	often in line with	always in line with	Non-conformance	Non-conformance	Non-conformance	Non-conformance	always in line with	Non-conformance	Non-conformance	Non-conformance	Sometimes in line with	Non-conformance	Sometimes in line with	Non-conformance	16	10	2	1	2	0
female	More than 20 years old	Non-medical major	rural	More than 2	great	no	no	2	aerosol transmission	Ordinary mask	Sometimes in line with	Sometimes in line with	Sometimes in line with	Sometimes in line with	Sometimes in line with	Sometimes in line with	Non-conformance	Sometimes in line with	Sometimes in line with	Sometimes in line with	Sometimes in line with	Sometimes in line with	Sometimes in line with	Sometimes in line with	Sometimes in line with	Sometimes in line with	Non-conformance	Sometimes in line with	Sometimes in line with	Sometimes in line with	Sometimes in line with	14	12	12	1	2	1
female	Less than 20 years old	Non-medical major	rural	Less than 2	great	no	yes	2	Contact transmission	Isolated at home	Sometimes in line with	Non-conformance	Sometimes in line with	Non-conformance	Sometimes in line with	Sometimes in line with	Non-conformance	Sometimes in line with	often in line with	Non-conformance	Non-conformance	Sometimes in line with	Sometimes in line with	Non-conformance	Non-conformance	Non-conformance	Non-conformance	Non-conformance	Non-conformance	Non-conformance	Non-conformance	8	4	6	0	0	0
female	Less than 20 years old	Non-medical major	rural	Less than 2	normal	no	no	3	Airborne transmission	Isolated at home	Often in line with	Sometimes in line with	Sometimes in line with	Non-conformance	Sometimes in line with	Non-conformance	Non-conformance	Non-conformance	often in line with	Sometimes in line with	Sometimes in line with	Non-conformance	Sometimes in line with	Sometimes in line with	Non-conformance	Non-conformance	Non-conformance	Sometimes in line with	Non-conformance	Non-conformance	Non-conformance	10	6	8	0	0	0
female	Less than 20 years old	Non-medical major	urban	Less than 2	normal	yes	no	2	aerosol transmission	N95 mask	Sometimes in line with	Non-conformance	Sometimes in line with	Non-conformance	Non-conformance	Often in line with	Non-conformance	Sometimes in line with	always in line with	Non-conformance	Sometimes in line with	Sometimes in line with	Sometimes in line with	often in line with	Non-conformance	Non-conformance	Non-conformance	Sometimes in line with	Non-conformance	Sometimes in line with	Non-conformance	18	8	4	1	1	0
female	Less than 20 years old	Non-medical major	rural	Less than 2	great	no	no	3	Contact transmission	Isolated at home	Sometimes in line with	Sometimes in line with	Often in line with	Non-conformance	Sometimes in line with	Non-conformance	Non-conformance	Sometimes in line with	often in line with	Sometimes in line with	Non-conformance	Sometimes in line with	Sometimes in line with	Sometimes in line with	Non-conformance	Sometimes in line with	Non-conformance	Non-conformance	Non-conformance	Non-conformance	Non-conformance	8	6	12	0	0	1
female	Less than 20 years old	Non-medical major	rural	More than 2	normal	no	no	2	Airborne transmission	Isolated at home	Non-conformance	Non-conformance	Non-conformance	Non-conformance	Non-conformance	Non-conformance	Non-conformance	Non-conformance	Non-conformance	Sometimes in line with	Sometimes in line with	Sometimes in line with	Non-conformance	Non-conformance	Non-conformance	Non-conformance	Non-conformance	Non-conformance	Non-conformance	Non-conformance	Non-conformance	4	0	2	0	0	0
female	More than 20 years old	Non-medical major	rural	Less than 2	great	no	no	2	Contact transmission	Ordinary mask	Sometimes in line with	Sometimes in line with	Non-conformance	Non-conformance	Often in line with	Non-conformance	Non-conformance	Sometimes in line with	Sometimes in line with	Non-conformance	Non-conformance	Sometimes in line with	Non-conformance	Sometimes in line with	Non-conformance	Non-conformance	Non-conformance	Sometimes in line with	Non-conformance	Non-conformance	Non-conformance	10	4	4	0	0	0
female	More than 20 years old	Non-medical major	urban	More than 2	great	no	yes	2	Airborne transmission	Ordinary mask	Non-conformance	Non-conformance	Non-conformance	Non-conformance	Non-conformance	Non-conformance	Non-conformance	Non-conformance	Non-conformance	Non-conformance	Non-conformance	Non-conformance	Non-conformance	Non-conformance	Non-conformance	Non-conformance	Non-conformance	Non-conformance	Non-conformance	Non-conformance	Non-conformance	0	0	0	0	0	0
female	More than 20 years old	Non-medical major	urban	More than 2	great	no	yes	1	Contact transmission	Isolated at home	Non-conformance	Non-conformance	Non-conformance	Non-conformance	Non-conformance	Non-conformance	Non-conformance	Non-conformance	Non-conformance	Non-conformance	Non-conformance	Non-conformance	Non-conformance	Non-conformance	Non-conformance	Non-conformance	Non-conformance	Non-conformance	Non-conformance	Non-conformance	Non-conformance	0	0	0	0	0	0
male	Less than 20 years old	Non-medical major	rural	Less than 2	great	no	no	2	aerosol transmission	N95 mask	Sometimes in line with	Sometimes in line with	Non-conformance	Non-conformance	Sometimes in line with	Non-conformance	Non-conformance	Non-conformance	Sometimes in line with	Non-conformance	Non-conformance	Non-conformance	Non-conformance	Sometimes in line with	Non-conformance	Non-conformance	Non-conformance	Non-conformance	Non-conformance	Non-conformance	Non-conformance	4	4	2	0	0	0
female	Less than 20 years old	Non-medical major	rural	Less than 2	great	no	yes	2	Contact transmission	Isolated at home	Sometimes in line with	Sometimes in line with	Sometimes in line with	Sometimes in line with	Sometimes in line with	Non-conformance	Non-conformance	Non-conformance	Non-conformance	Non-conformance	Sometimes in line with	Sometimes in line with	Non-conformance	Non-conformance	Non-conformance	Non-conformance	Non-conformance	Non-conformance	Non-conformance	Non-conformance	Non-conformance	6	4	4	0	0	0
female	More than 20 years old	Non-medical major	urban	Less than 2	great	no	no	2	Airborne transmission	Ordinary mask	Sometimes in line with	Sometimes in line with	Sometimes in line with	Non-conformance	alawys in line with	Sometimes in line with	Non-conformance	Sometimes in line with	Sometimes in line with	Sometimes in line with	Sometimes in line with	Sometimes in line with	Sometimes in line with	Sometimes in line with	Sometimes in line with	Sometimes in line with	Sometimes in line with	Sometimes in line with	Sometimes in line with	Sometimes in line with	Sometimes in line with	14	10	18	1	2	2
female	Less than 20 years old	Non-medical major	rural	Less than 2	great	no	yes	2	Airborne transmission	Hand washing and disinfection	Sometimes in line with	Non-conformance	Non-conformance	Non-conformance	Non-conformance	Non-conformance	Non-conformance	Sometimes in line with	Non-conformance	Non-conformance	Non-conformance	Non-conformance	Sometimes in line with	Sometimes in line with	Sometimes in line with	Non-conformance	Non-conformance	Non-conformance	Non-conformance	Non-conformance	Non-conformance	6	2	2	0	0	0
female	More than 20 years old	Non-medical major	rural	Less than 2	great	no	no	1	fecal-oral transmission	Isolated at home	Non-conformance	Non-conformance	Non-conformance	Non-conformance	Non-conformance	Non-conformance	Non-conformance	Non-conformance	Non-conformance	Non-conformance	Non-conformance	Non-conformance	Non-conformance	Non-conformance	Non-conformance	Non-conformance	Non-conformance	Non-conformance	Non-conformance	Non-conformance	Non-conformance	0	0	0	0	0	0
female	More than 20 years old	Non-medical major	urban	Less than 2	great	no	no	2	Contact transmission	Isolated at home	Non-conformance	Sometimes in line with	Non-conformance	Non-conformance	Non-conformance	Non-conformance	Non-conformance	Non-conformance	Sometimes in line with	Non-conformance	Non-conformance	Non-conformance	Non-conformance	Non-conformance	Non-conformance	Non-conformance	Non-conformance	Non-conformance	Non-conformance	Non-conformance	Non-conformance	0	4	0	0	0	0
female	Less than 20 years old	Non-medical major	rural	Less than 2	great	no	no	3	aerosol transmission	Ordinary mask	Sometimes in line with	Non-conformance	Non-conformance	Non-conformance	Sometimes in line with	Sometimes in line with	Non-conformance	Non-conformance	Sometimes in line with	Non-conformance	Sometimes in line with	Sometimes in line with	Sometimes in line with	Sometimes in line with	Non-conformance	Non-conformance	Non-conformance	Sometimes in line with	Sometimes in line with	Sometimes in line with	Non-conformance	12	6	4	1	0	0
female	More than 20 years old	Non-medical major	rural	Less than 2	great	no	yes	2	Contact transmission	Ordinary mask	Sometimes in line with	Sometimes in line with	Non-conformance	Non-conformance	Often in line with	Non-conformance	Non-conformance	Non-conformance	always in line with	Non-conformance	Sometimes in line with	Non-conformance	Non-conformance	Non-conformance	Non-conformance	Non-conformance	Non-conformance	Non-conformance	Non-conformance	Non-conformance	Non-conformance	4	8	4	0	1	0
female	Less than 20 years old	Non-medical major	rural	Less than 2	great	yes	no	2	Airborne transmission	Isolated at home	Sometimes in line with	Sometimes in line with	Non-conformance	Non-conformance	Non-conformance	Non-conformance	Non-conformance	Non-conformance	Non-conformance	Non-conformance	Non-conformance	Non-conformance	Non-conformance	Non-conformance	Non-conformance	Non-conformance	Non-conformance	Non-conformance	Non-conformance	Non-conformance	Non-conformance	2	2	0	0	0	0
female	Less than 20 years old	Non-medical major	rural	More than 2	great	no	yes	2	Contact transmission	Hand washing and disinfection	Sometimes in line with	Non-conformance	Non-conformance	Non-conformance	Non-conformance	Non-conformance	Non-conformance	Non-conformance	Non-conformance	Sometimes in line with	Sometimes in line with	Non-conformance	Non-conformance	Non-conformance	Non-conformance	Non-conformance	Non-conformance	Non-conformance	Non-conformance	Non-conformance	Non-conformance	4	0	2	0	0	0
female	More than 20 years old	Non-medical major	rural	More than 2	normal	no	no	2	Airborne transmission	Isolated at home	Non-conformance	Non-conformance	Non-conformance	Non-conformance	Sometimes in line with	Non-conformance	Non-conformance	Non-conformance	Non-conformance	Non-conformance	Non-conformance	Non-conformance	Non-conformance	Non-conformance	Non-conformance	Non-conformance	Non-conformance	Non-conformance	Non-conformance	Non-conformance	Non-conformance	0	0	2	0	0	0
female	Less than 20 years old	Non-medical major	rural	More than 2	great	no	yes	2	Contact transmission	Ordinary mask	Often in line with	Sometimes in line with	Sometimes in line with	Non-conformance	Often in line with	Sometimes in line with	Non-conformance	Sometimes in line with	often in line with	Sometimes in line with	Sometimes in line with	Non-conformance	Sometimes in line with	Sometimes in line with	Sometimes in line with	Sometimes in line with	Non-conformance	Non-conformance	Non-conformance	Non-conformance	Non-conformance	12	8	12	1	1	1
female	More than 20 years old	Non-medical major	urban	More than 2	normal	no	no	2	aerosol transmission	Isolated at home	Sometimes in line with	Sometimes in line with	Non-conformance	Non-conformance	Sometimes in line with	Non-conformance	Non-conformance	Non-conformance	Sometimes in line with	Sometimes in line with	Non-conformance	Sometimes in line with	Sometimes in line with	Sometimes in line with	Sometimes in line with	Non-conformance	Non-conformance	Non-conformance	Non-conformance	Non-conformance	Non-conformance	6	6	6	0	0	0
female	More than 20 years old	Non-medical major	rural	Less than 2	normal	no	no	2	Contact transmission	N95 mask	Non-conformance	Non-conformance	Non-conformance	Non-conformance	Sometimes in line with	Sometimes in line with	Non-conformance	Non-conformance	Non-conformance	Non-conformance	Non-conformance	Non-conformance	Non-conformance	Non-conformance	Non-conformance	Non-conformance	Non-conformance	Sometimes in line with	Non-conformance	Non-conformance	Non-conformance	4	0	2	0	0	0
female	More than 20 years old	Non-medical major	rural	Less than 2	great	no	no	1	Contact transmission	N95 mask	Sometimes in line with	Sometimes in line with	Sometimes in line with	Sometimes in line with	Non-conformance	Non-conformance	Non-conformance	Sometimes in line with	Non-conformance	Non-conformance	Sometimes in line with	Sometimes in line with	Sometimes in line with	Sometimes in line with	Sometimes in line with	Sometimes in line with	Non-conformance	Sometimes in line with	Sometimes in line with	Non-conformance	Non-conformance	12	8	6	1	1	0
female	More than 20 years old	Non-medical major	rural	More than 2	great	no	no	3	Contact transmission	N95 mask	Sometimes in line with	Sometimes in line with	Non-conformance	Non-conformance	Sometimes in line with	Non-conformance	Non-conformance	Sometimes in line with	Non-conformance	Sometimes in line with	Sometimes in line with	Non-conformance	Non-conformance	Non-conformance	Non-conformance	Non-conformance	Non-conformance	Non-conformance	Non-conformance	Non-conformance	Non-conformance	6	2	4	0	0	0
female	Less than 20 years old	Non-medical major	urban	Less than 2	great	no	yes	2	Contact transmission	Isolated at home	Non-conformance	Sometimes in line with	Non-conformance	Sometimes in line with	Sometimes in line with	Sometimes in line with	Non-conformance	Sometimes in line with	Sometimes in line with	Non-conformance	Sometimes in line with	Sometimes in line with	Sometimes in line with	Non-conformance	Sometimes in line with	Sometimes in line with	Non-conformance	Sometimes in line with	Sometimes in line with	Sometimes in line with	Non-conformance	10	12	6	0	2	0
female	Less than 20 years old	Non-medical major	urban	Less than 2	normal	no	no	2	fecal-oral transmission	N95 mask	Non-conformance	Non-conformance	Non-conformance	Non-conformance	Non-conformance	Non-conformance	Non-conformance	Non-conformance	Sometimes in line with	Non-conformance	Non-conformance	Non-conformance	Non-conformance	Sometimes in line with	Non-conformance	Non-conformance	Non-conformance	Non-conformance	Non-conformance	Non-conformance	Non-conformance	2	2	0	0	0	0
female	Less than 20 years old	Non-medical major	rural	More than 2	normal	no	no	2	Contact transmission	Isolated at home	Sometimes in line with	Non-conformance	Sometimes in line with	Non-conformance	Sometimes in line with	Sometimes in line with	Non-conformance	Sometimes in line with	often in line with	Sometimes in line with	Non-conformance	Sometimes in line with	Sometimes in line with	Sometimes in line with	Non-conformance	Sometimes in line with	Non-conformance	Non-conformance	Non-conformance	Sometimes in line with	Non-conformance	10	6	10	0	0	1
female	Less than 20 years old	Non-medical major	urban	Less than 2	great	no	no	2	Airborne transmission	N95 mask	Sometimes in line with	always in line with	Sometimes in line with	Non-conformance	Sometimes in line with	Non-conformance	Non-conformance	Sometimes in line with	Sometimes in line with	Non-conformance	Non-conformance	Non-conformance	Sometimes in line with	Sometimes in line with	Non-conformance	Non-conformance	Non-conformance	Non-conformance	Sometimes in line with	Sometimes in line with	Non-conformance	6	12	6	0	2	0
female	Less than 20 years old	Non-medical major	urban	Less than 2	great	no	no	2	aerosol transmission	Ordinary mask	Non-conformance	Sometimes in line with	Non-conformance	Non-conformance	Non-conformance	Non-conformance	Non-conformance	Non-conformance	Non-conformance	Non-conformance	Non-conformance	Non-conformance	Non-conformance	Sometimes in line with	Non-conformance	Non-conformance	Non-conformance	Non-conformance	Non-conformance	Non-conformance	Non-conformance	2	2	0	0	0	0
female	More than 20 years old	Non-medical major	urban	Less than 2	normal	no	yes	2	Airborne transmission	N95 mask	Often in line with	Sometimes in line with	Sometimes in line with	Sometimes in line with	Sometimes in line with	Sometimes in line with	Non-conformance	often in line with	often in line with	often in line with	often in line with	often in line with	often in line with	always in line with	Sometimes in line with	Sometimes in line with	Sometimes in line with	always in line with	Non-conformance	Non-conformance	often in line with	30	10	20	2	2	2
female	More than 20 years old	Non-medical major	rural	Less than 2	normal	no	yes	3	Contact transmission	Isolated at home	Non-conformance	Sometimes in line with	Non-conformance	Non-conformance	Sometimes in line with	Non-conformance	Sometimes in line with	Non-conformance	often in line with	Non-conformance	Non-conformance	Non-conformance	Non-conformance	Non-conformance	Non-conformance	Non-conformance	Non-conformance	Non-conformance	Sometimes in line with	Non-conformance	Non-conformance	0	10	2	0	2	0
female	More than 20 years old	Non-medical major	rural	More than 2	great	no	no	1	Contact transmission	Ordinary mask	Non-conformance	Non-conformance	Non-conformance	Non-conformance	Non-conformance	Non-conformance	Non-conformance	Non-conformance	Sometimes in line with	Non-conformance	Non-conformance	Non-conformance	Sometimes in line with	Sometimes in line with	Non-conformance	Non-conformance	Non-conformance	Non-conformance	Non-conformance	Non-conformance	Non-conformance	2	2	2	0	0	0
female	More than 20 years old	Non-medical major	rural	Less than 2	normal	no	no	2	Contact transmission	Isolated at home	Sometimes in line with	Sometimes in line with	Sometimes in line with	Sometimes in line with	Sometimes in line with	Non-conformance	Non-conformance	Non-conformance	Non-conformance	Non-conformance	Non-conformance	Sometimes in line with	Sometimes in line with	Non-conformance	Non-conformance	Non-conformance	Non-conformance	Non-conformance	Non-conformance	Non-conformance	Non-conformance	4	4	6	0	0	0
female	Less than 20 years old	Non-medical major	urban	Less than 2	normal	no	no	2	aerosol transmission	Isolated at home	Sometimes in line with	Sometimes in line with	Sometimes in line with	Non-conformance	Sometimes in line with	Non-conformance	Non-conformance	Sometimes in line with	Sometimes in line with	Sometimes in line with	Sometimes in line with	Sometimes in line with	Sometimes in line with	Sometimes in line with	Non-conformance	Sometimes in line with	Sometimes in line with	Sometimes in line with	Non-conformance	Sometimes in line with	Non-conformance	12	6	12	1	0	1
female	More than 20 years old	Non-medical major	rural	More than 2	normal	no	yes	1	Contact transmission	Isolated at home	Non-conformance	Sometimes in line with	Sometimes in line with	Non-conformance	Sometimes in line with	Non-conformance	Non-conformance	Non-conformance	Sometimes in line with	Non-conformance	Sometimes in line with	Non-conformance	Non-conformance	Sometimes in line with	Non-conformance	Non-conformance	Non-conformance	Sometimes in line with	Non-conformance	Non-conformance	Non-conformance	6	4	4	0	0	0
female	More than 20 years old	Non-medical major	rural	Less than 2	normal	no	yes	2	Airborne transmission	Isolated at home	Sometimes in line with	Sometimes in line with	Sometimes in line with	Sometimes in line with	Sometimes in line with	Sometimes in line with	Non-conformance	Non-conformance	Non-conformance	Non-conformance	Sometimes in line with	Sometimes in line with	Non-conformance	Sometimes in line with	Sometimes in line with	Non-conformance	Non-conformance	Non-conformance	Non-conformance	Non-conformance	Non-conformance	10	6	4	0	0	0
female	Less than 20 years old	Non-medical major	rural	More than 2	great	no	no	2	aerosol transmission	Isolated at home	Sometimes in line with	Sometimes in line with	Non-conformance	Non-conformance	Sometimes in line with	Sometimes in line with	Non-conformance	Sometimes in line with	often in line with	Non-conformance	Sometimes in line with	Sometimes in line with	Non-conformance	Sometimes in line with	Sometimes in line with	Sometimes in line with	Non-conformance	Non-conformance	Non-conformance	Sometimes in line with	Non-conformance	12	10	4	1	2	0
female	More than 20 years old	Non-medical major	rural	Less than 2	great	no	no	2	Airborne transmission	Isolated at home	Non-conformance	Sometimes in line with	Non-conformance	Non-conformance	Non-conformance	Non-conformance	Non-conformance	Non-conformance	Sometimes in line with	Sometimes in line with	Non-conformance	Non-conformance	Sometimes in line with	Non-conformance	Non-conformance	Non-conformance	Non-conformance	Non-conformance	Non-conformance	Non-conformance	Non-conformance	0	4	4	0	0	0
female	More than 20 years old	Non-medical major	rural	Less than 2	normal	no	no	1	Contact transmission	N95 mask	Non-conformance	Non-conformance	Non-conformance	Non-conformance	Non-conformance	Non-conformance	Non-conformance	Non-conformance	Non-conformance	Non-conformance	Non-conformance	Non-conformance	Non-conformance	Non-conformance	Non-conformance	Non-conformance	Non-conformance	Non-conformance	Non-conformance	Non-conformance	Non-conformance	0	0	0	0	0	0
female	Less than 20 years old	Non-medical major	rural	Less than 2	great	no	no	2	Contact transmission	Hand washing and disinfection	Sometimes in line with	Sometimes in line with	Non-conformance	Sometimes in line with	Non-conformance	Non-conformance	Non-conformance	Sometimes in line with	Non-conformance	Non-conformance	Sometimes in line with	Non-conformance	Non-conformance	Non-conformance	Non-conformance	Non-conformance	Non-conformance	Non-conformance	Sometimes in line with	Sometimes in line with	Non-conformance	6	8	0	0	1	0
male	More than 20 years old	Non-medical major	rural	Less than 2	great	no	no	1	Airborne transmission	Ordinary mask	Non-conformance	Non-conformance	Sometimes in line with	Non-conformance	Non-conformance	Sometimes in line with	Non-conformance	Non-conformance	Non-conformance	Non-conformance	Non-conformance	Non-conformance	Non-conformance	Non-conformance	Non-conformance	Non-conformance	Non-conformance	Non-conformance	Non-conformance	Non-conformance	Non-conformance	2	0	2	0	0	0
female	More than 20 years old	Non-medical major	urban	Less than 2	great	no	no	3	Contact transmission	Ordinary mask	always in line with	always in line with	Sometimes in line with	Sometimes in line with	Often in line with	Non-conformance	Non-conformance	Sometimes in line with	Non-conformance	Sometimes in line with	Sometimes in line with	Non-conformance	Non-conformance	Non-conformance	Non-conformance	Non-conformance	Non-conformance	often in line with	Non-conformance	Non-conformance	Non-conformance	14	8	8	1	1	0
female	Less than 20 years old	Non-medical major	rural	Less than 2	great	no	no	3	Airborne transmission	Isolated at home	Non-conformance	Sometimes in line with	Non-conformance	Sometimes in line with	Sometimes in line with	Sometimes in line with	Non-conformance	Sometimes in line with	Non-conformance	Sometimes in line with	Sometimes in line with	Non-conformance	Sometimes in line with	Sometimes in line with	Non-conformance	Non-conformance	Non-conformance	often in line with	Sometimes in line with	Non-conformance	Non-conformance	12	6	6	1	0	0
male	Less than 20 years old	Non-medical major	urban	Less than 2	normal	no	no	3	Contact transmission	Ordinary mask	Sometimes in line with	Often in line with	Often in line with	Non-conformance	Non-conformance	Non-conformance	Sometimes in line with	always in line with	always in line with	often in line with	Sometimes in line with	Sometimes in line with	Sometimes in line with	often in line with	Sometimes in line with	often in line with	often in line with	often in line with	Non-conformance	Sometimes in line with	always in line with	20	16	24	2	2	2
female	Less than 20 years old	Non-medical major	rural	More than 2	great	no	yes	2	Contact transmission	Isolated at home	Often in line with	Sometimes in line with	Non-conformance	Non-conformance	Non-conformance	Non-conformance	Non-conformance	Non-conformance	Non-conformance	Non-conformance	Non-conformance	Non-conformance	Non-conformance	Sometimes in line with	Non-conformance	Sometimes in line with	Non-conformance	Non-conformance	Non-conformance	Non-conformance	Non-conformance	6	2	2	0	0	0
female	Less than 20 years old	Non-medical major	urban	Less than 2	great	yes	no	2	Airborne transmission	N95 mask	Non-conformance	Non-conformance	Non-conformance	Non-conformance	Non-conformance	Non-conformance	Non-conformance	Non-conformance	Sometimes in line with	Non-conformance	Non-conformance	Non-conformance	Non-conformance	Sometimes in line with	Non-conformance	Non-conformance	Non-conformance	Non-conformance	Non-conformance	Non-conformance	Non-conformance	2	2	0	0	0	0
male	Less than 20 years old	Non-medical major	rural	Less than 2	great	no	no	3	Contact transmission	Ordinary mask	Sometimes in line with	Non-conformance	Sometimes in line with	Non-conformance	Non-conformance	Sometimes in line with	Non-conformance	Non-conformance	Non-conformance	Sometimes in line with	Non-conformance	Non-conformance	Non-conformance	Sometimes in line with	Non-conformance	Non-conformance	Non-conformance	Sometimes in line with	Non-conformance	Non-conformance	Sometimes in line with	8	0	6	0	0	0
female	Less than 20 years old	Non-medical major	rural	Less than 2	great	no	no	1	Contact transmission	Isolated at home	Non-conformance	Non-conformance	Non-conformance	Non-conformance	Non-conformance	Non-conformance	Non-conformance	Non-conformance	Sometimes in line with	Non-conformance	Non-conformance	Non-conformance	Non-conformance	Non-conformance	Non-conformance	Non-conformance	Non-conformance	Non-conformance	Non-conformance	Non-conformance	Non-conformance	0	2	0	0	0	0
male	More than 20 years old	Non-medical major	rural	Less than 2	normal	no	no	2	Contact transmission	N95 mask	Non-conformance	Sometimes in line with	Sometimes in line with	Non-conformance	Sometimes in line with	Non-conformance	Non-conformance	Non-conformance	Non-conformance	Non-conformance	Non-conformance	Non-conformance	Non-conformance	Non-conformance	Non-conformance	Non-conformance	Non-conformance	Non-conformance	Non-conformance	Non-conformance	Non-conformance	0	2	4	0	0	0
female	More than 20 years old	Non-medical major	rural	More than 2	great	no	no	1	Contact transmission	Isolated at home	Sometimes in line with	Non-conformance	Non-conformance	Non-conformance	Non-conformance	Non-conformance	Non-conformance	Sometimes in line with	Sometimes in line with	Non-conformance	Non-conformance	Sometimes in line with	Sometimes in line with	Sometimes in line with	Sometimes in line with	Non-conformance	Non-conformance	Sometimes in line with	Non-conformance	Non-conformance	Non-conformance	10	4	2	0	0	0
female	Less than 20 years old	Medical major	rural	Less than 2	normal	no	no	1	Contact transmission	N95 mask	Sometimes in line with	Non-conformance	Non-conformance	Non-conformance	Non-conformance	Non-conformance	Non-conformance	Non-conformance	Non-conformance	Non-conformance	Non-conformance	Non-conformance	Non-conformance	Non-conformance	Non-conformance	Non-conformance	Non-conformance	Non-conformance	Non-conformance	Non-conformance	Non-conformance	2	0	0	0	0	0
male	More than 20 years old	Non-medical major	rural	Less than 2	great	no	no	1	Airborne transmission	Ordinary mask	always in line with	Sometimes in line with	Often in line with	Often in line with	Sometimes in line with	Sometimes in line with	Sometimes in line with	Sometimes in line with	Sometimes in line with	Sometimes in line with	Sometimes in line with	Sometimes in line with	Sometimes in line with	Sometimes in line with	Sometimes in line with	Sometimes in line with	Sometimes in line with	Sometimes in line with	Sometimes in line with	Sometimes in line with	Sometimes in line with	18	16	16	1	2	2
female	More than 20 years old	Non-medical major	rural	Less than 2	great	no	no	2	Airborne transmission	Isolated at home	Sometimes in line with	Sometimes in line with	Non-conformance	Non-conformance	Sometimes in line with	Non-conformance	Non-conformance	Non-conformance	Sometimes in line with	Non-conformance	Non-conformance	Non-conformance	Non-conformance	Non-conformance	Non-conformance	Non-conformance	Non-conformance	Non-conformance	Non-conformance	Non-conformance	Non-conformance	2	4	2	0	0	0
female	More than 20 years old	Non-medical major	rural	Less than 2	great	no	no	2	Airborne transmission	N95 mask	Non-conformance	Non-conformance	Non-conformance	Non-conformance	Non-conformance	Non-conformance	Non-conformance	Non-conformance	Non-conformance	Non-conformance	Non-conformance	Non-conformance	Non-conformance	Non-conformance	Non-conformance	Non-conformance	Non-conformance	Non-conformance	Non-conformance	Non-conformance	Non-conformance	0	0	0	0	0	0
female	Less than 20 years old	Non-medical major	rural	Less than 2	normal	no	no	2	Airborne transmission	Ordinary mask	Sometimes in line with	Sometimes in line with	Sometimes in line with	Sometimes in line with	Sometimes in line with	Non-conformance	Sometimes in line with	Sometimes in line with	Sometimes in line with	Sometimes in line with	Sometimes in line with	Sometimes in line with	Sometimes in line with	Sometimes in line with	Sometimes in line with	Sometimes in line with	Sometimes in line with	Sometimes in line with	Sometimes in line with	Sometimes in line with	Non-conformance	12	14	12	1	2	1
female	Less than 20 years old	Non-medical major	rural	Less than 2	great	yes	no	2	Airborne transmission	N95 mask	Non-conformance	Non-conformance	Non-conformance	Non-conformance	Non-conformance	Non-conformance	Non-conformance	Non-conformance	Sometimes in line with	Non-conformance	Non-conformance	Non-conformance	Non-conformance	Non-conformance	Non-conformance	Non-conformance	Non-conformance	Non-conformance	Non-conformance	Non-conformance	Non-conformance	0	2	0	0	0	0
female	More than 20 years old	Non-medical major	urban	Less than 2	great	no	no	2	Airborne transmission	N95 mask	Non-conformance	Non-conformance	Non-conformance	Non-conformance	Sometimes in line with	Non-conformance	Non-conformance	Sometimes in line with	Non-conformance	Non-conformance	Non-conformance	Non-conformance	Non-conformance	Non-conformance	Non-conformance	Sometimes in line with	Non-conformance	Non-conformance	Sometimes in line with	Non-conformance	Non-conformance	2	2	4	0	0	0
female	Less than 20 years old	Non-medical major	rural	Less than 2	great	no	yes	2	Airborne transmission	Isolated at home	Non-conformance	Often in line with	Sometimes in line with	Non-conformance	Sometimes in line with	Sometimes in line with	Non-conformance	Non-conformance	often in line with	Non-conformance	Non-conformance	Non-conformance	Non-conformance	Non-conformance	Non-conformance	Sometimes in line with	Non-conformance	often in line with	Non-conformance	Non-conformance	Non-conformance	6	8	6	0	1	0
female	More than 20 years old	Non-medical major	rural	Less than 2	great	no	yes	2	Contact transmission	Isolated at home	Non-conformance	Non-conformance	Non-conformance	Non-conformance	Non-conformance	Non-conformance	Non-conformance	Non-conformance	Non-conformance	Non-conformance	Non-conformance	Non-conformance	Non-conformance	Non-conformance	Non-conformance	Non-conformance	Non-conformance	Non-conformance	Non-conformance	Non-conformance	Non-conformance	0	0	0	0	0	0
female	Less than 20 years old	Non-medical major	rural	Less than 2	great	no	no	3	Airborne transmission	Isolated at home	Sometimes in line with	Sometimes in line with	Sometimes in line with	Sometimes in line with	Sometimes in line with	Sometimes in line with	Sometimes in line with	Sometimes in line with	Sometimes in line with	Sometimes in line with	Sometimes in line with	Sometimes in line with	Sometimes in line with	Sometimes in line with	Sometimes in line with	Sometimes in line with	Sometimes in line with	Sometimes in line with	Sometimes in line with	Sometimes in line with	Sometimes in line with	14	14	14	1	2	2
female	Less than 20 years old	Non-medical major	rural	More than 2	normal	no	no	2	Contact transmission	N95 mask	Sometimes in line with	Sometimes in line with	Non-conformance	Non-conformance	Non-conformance	Non-conformance	Non-conformance	Non-conformance	Sometimes in line with	Sometimes in line with	Sometimes in line with	Sometimes in line with	Sometimes in line with	Sometimes in line with	Non-conformance	Non-conformance	Non-conformance	Non-conformance	Non-conformance	Sometimes in line with	Non-conformance	8	6	4	0	0	0
female	More than 20 years old	Non-medical major	rural	Less than 2	normal	yes	no	2	Contact transmission	Isolated at home	Sometimes in line with	Sometimes in line with	Sometimes in line with	Non-conformance	Sometimes in line with	Non-conformance	Non-conformance	Non-conformance	Sometimes in line with	Non-conformance	Non-conformance	Non-conformance	Sometimes in line with	Sometimes in line with	Sometimes in line with	Non-conformance	Non-conformance	Non-conformance	Non-conformance	Non-conformance	Non-conformance	4	6	6	0	0	0
female	Less than 20 years old	Non-medical major	urban	Less than 2	great	no	no	1	Airborne transmission	Isolated at home	Sometimes in line with	Sometimes in line with	Sometimes in line with	Non-conformance	Sometimes in line with	Sometimes in line with	Non-conformance	Sometimes in line with	often in line with	Sometimes in line with	Sometimes in line with	Sometimes in line with	Sometimes in line with	often in line with	Non-conformance	Sometimes in line with	Non-conformance	Sometimes in line with	Non-conformance	Sometimes in line with	Non-conformance	16	8	10	1	1	1
female	More than 20 years old	Non-medical major	rural	Less than 2	great	no	no	3	Airborne transmission	Ordinary mask	Sometimes in line with	Non-conformance	Non-conformance	Non-conformance	Sometimes in line with	Non-conformance	Non-conformance	Sometimes in line with	often in line with	Non-conformance	Non-conformance	Non-conformance	Non-conformance	Sometimes in line with	Non-conformance	Non-conformance	Non-conformance	Sometimes in line with	Non-conformance	Non-conformance	Non-conformance	8	4	2	0	0	0
female	Less than 20 years old	Non-medical major	urban	Less than 2	great	no	no	2	Contact transmission	Isolated at home	Sometimes in line with	Non-conformance	Sometimes in line with	Non-conformance	Non-conformance	Sometimes in line with	Non-conformance	Sometimes in line with	always in line with	Non-conformance	Sometimes in line with	Sometimes in line with	Sometimes in line with	often in line with	Sometimes in line with	Sometimes in line with	Non-conformance	often in line with	Non-conformance	Sometimes in line with	Non-conformance	18	10	6	1	2	0
female	Less than 20 years old	Non-medical major	rural	Less than 2	great	yes	no	2	Airborne transmission	N95 mask	Non-conformance	Non-conformance	Non-conformance	Non-conformance	Non-conformance	Non-conformance	Non-conformance	Non-conformance	Non-conformance	Non-conformance	Non-conformance	Non-conformance	Non-conformance	Non-conformance	Non-conformance	Non-conformance	Non-conformance	Non-conformance	Non-conformance	Non-conformance	Non-conformance	0	0	0	0	0	0
female	Less than 20 years old	Non-medical major	urban	Less than 2	great	no	no	2	aerosol transmission	Isolated at home	Non-conformance	Sometimes in line with	Non-conformance	Non-conformance	Non-conformance	Non-conformance	Non-conformance	Non-conformance	Non-conformance	Non-conformance	Non-conformance	Non-conformance	Non-conformance	Non-conformance	Non-conformance	Non-conformance	Non-conformance	Non-conformance	Non-conformance	Non-conformance	Non-conformance	0	2	0	0	0	0
female	Less than 20 years old	Non-medical major	urban	Less than 2	great	no	no	1	Airborne transmission	Ordinary mask	Non-conformance	Non-conformance	Non-conformance	Non-conformance	Non-conformance	Non-conformance	Non-conformance	Non-conformance	Non-conformance	Non-conformance	Non-conformance	Non-conformance	Non-conformance	Non-conformance	Non-conformance	Non-conformance	Non-conformance	Non-conformance	Non-conformance	Non-conformance	Non-conformance	0	0	0	0	0	0
female	Less than 20 years old	Non-medical major	urban	Less than 2	great	no	no	1	Contact transmission	N95 mask	Sometimes in line with	Sometimes in line with	Sometimes in line with	Sometimes in line with	Sometimes in line with	Sometimes in line with	Non-conformance	Non-conformance	Non-conformance	Non-conformance	Non-conformance	Non-conformance	Non-conformance	Non-conformance	Non-conformance	Non-conformance	Non-conformance	Non-conformance	Non-conformance	Non-conformance	Non-conformance	4	4	4	0	0	0
female	More than 20 years old	Non-medical major	rural	Less than 2	normal	no	no	2	Contact transmission	N95 mask	Non-conformance	Sometimes in line with	Non-conformance	Non-conformance	Non-conformance	Non-conformance	Non-conformance	Non-conformance	Sometimes in line with	Non-conformance	Non-conformance	Non-conformance	Non-conformance	Sometimes in line with	Non-conformance	Non-conformance	Non-conformance	Sometimes in line with	Non-conformance	Non-conformance	Non-conformance	4	4	0	0	0	0
female	Less than 20 years old	Non-medical major	urban	More than 2	normal	no	no	2	aerosol transmission	Ordinary mask	always in line with	always in line with	Often in line with	Often in line with	Often in line with	Sometimes in line with	Non-conformance	always in line with	often in line with	often in line with	often in line with	often in line with	often in line with	often in line with	Sometimes in line with	often in line with	Sometimes in line with	always in line with	Sometimes in line with	always in line with	Sometimes in line with	32	22	24	2	2	2
female	Less than 20 years old	Non-medical major	urban	Less than 2	great	no	no	2	Airborne transmission	Isolated at home	Non-conformance	Non-conformance	Non-conformance	Non-conformance	Sometimes in line with	Non-conformance	Non-conformance	Sometimes in line with	Non-conformance	Non-conformance	Non-conformance	Non-conformance	Non-conformance	Non-conformance	Non-conformance	Non-conformance	Non-conformance	Non-conformance	Non-conformance	Non-conformance	Non-conformance	2	0	2	0	0	0
female	Less than 20 years old	Non-medical major	urban	Less than 2	great	no	no	2	Airborne transmission	Isolated at home	Often in line with	Non-conformance	Often in line with	Sometimes in line with	Often in line with	Often in line with	Non-conformance	often in line with	often in line with	often in line with	often in line with	often in line with	often in line with	Sometimes in line with	often in line with	Sometimes in line with	Non-conformance	often in line with	Non-conformance	Non-conformance	Non-conformance	26	10	18	2	2	2
female	Less than 20 years old	Non-medical major	rural	Less than 2	great	no	no	3	Contact transmission	Isolated at home	Non-conformance	Non-conformance	Non-conformance	Non-conformance	Sometimes in line with	Non-conformance	Non-conformance	Sometimes in line with	Sometimes in line with	Non-conformance	Non-conformance	Non-conformance	Non-conformance	Non-conformance	Sometimes in line with	Non-conformance	Non-conformance	Sometimes in line with	Non-conformance	Non-conformance	Non-conformance	4	4	2	0	0	0
female	Less than 20 years old	Non-medical major	urban	Less than 2	great	no	no	2	Airborne transmission	N95 mask	Non-conformance	Sometimes in line with	Non-conformance	Sometimes in line with	Sometimes in line with	Sometimes in line with	Non-conformance	Sometimes in line with	Sometimes in line with	Non-conformance	Sometimes in line with	Non-conformance	Sometimes in line with	Sometimes in line with	Non-conformance	Non-conformance	Non-conformance	Sometimes in line with	Non-conformance	Sometimes in line with	Non-conformance	10	8	4	0	1	0
female	Less than 20 years old	Non-medical major	rural	Less than 2	normal	no	yes	3	Airborne transmission	Ordinary mask	Often in line with	always in line with	Sometimes in line with	Sometimes in line with	Sometimes in line with	Sometimes in line with	Non-conformance	Sometimes in line with	Sometimes in line with	Sometimes in line with	Sometimes in line with	Sometimes in line with	Sometimes in line with	Sometimes in line with	Sometimes in line with	Sometimes in line with	Sometimes in line with	Sometimes in line with	Sometimes in line with	Sometimes in line with	Non-conformance	16	16	12	1	2	1
male	Less than 20 years old	Non-medical major	urban	More than 2	normal	no	yes	2	Contact transmission	Ordinary mask	Sometimes in line with	Sometimes in line with	Sometimes in line with	Sometimes in line with	Sometimes in line with	Sometimes in line with	Sometimes in line with	Sometimes in line with	Sometimes in line with	Sometimes in line with	Sometimes in line with	Sometimes in line with	Non-conformance	Sometimes in line with	Sometimes in line with	Sometimes in line with	Sometimes in line with	Sometimes in line with	Sometimes in line with	Sometimes in line with	Sometimes in line with	14	14	12	1	2	1
male	Less than 20 years old	Non-medical major	urban	Less than 2	great	no	yes	1	Airborne transmission	N95 mask	Non-conformance	Non-conformance	Non-conformance	Non-conformance	Non-conformance	Non-conformance	Non-conformance	Non-conformance	Non-conformance	Non-conformance	Non-conformance	Non-conformance	Non-conformance	Non-conformance	Non-conformance	Non-conformance	Non-conformance	Non-conformance	Non-conformance	Non-conformance	Non-conformance	0	0	0	0	0	0
male	Less than 20 years old	Non-medical major	urban	Less than 2	normal	no	no	1	Airborne transmission	Isolated at home	Non-conformance	Non-conformance	Non-conformance	Non-conformance	Sometimes in line with	Non-conformance	Non-conformance	Non-conformance	Sometimes in line with	Non-conformance	Sometimes in line with	Non-conformance	Non-conformance	Sometimes in line with	Non-conformance	Non-conformance	Non-conformance	Non-conformance	Non-conformance	Non-conformance	Non-conformance	4	2	2	0	0	0
female	Less than 20 years old	Non-medical major	rural	Less than 2	great	no	no	2	Airborne transmission	N95 mask	Sometimes in line with	Sometimes in line with	Non-conformance	Non-conformance	Non-conformance	Non-conformance	Non-conformance	Non-conformance	Sometimes in line with	Non-conformance	Non-conformance	Non-conformance	Non-conformance	Non-conformance	Non-conformance	Non-conformance	Non-conformance	Non-conformance	Non-conformance	Non-conformance	Non-conformance	2	4	0	0	0	0
female	Less than 20 years old	Non-medical major	urban	Less than 2	great	no	no	2	Contact transmission	Isolated at home	Sometimes in line with	Sometimes in line with	Sometimes in line with	Sometimes in line with	Sometimes in line with	Sometimes in line with	Non-conformance	Sometimes in line with	Sometimes in line with	Non-conformance	Sometimes in line with	Sometimes in line with	Non-conformance	Sometimes in line with	Non-conformance	Non-conformance	Non-conformance	Sometimes in line with	Non-conformance	Non-conformance	Non-conformance	14	6	4	1	0	0
female	Less than 20 years old	Non-medical major	urban	Less than 2	great	no	no	1	aerosol transmission	Isolated at home	Non-conformance	Non-conformance	Non-conformance	Non-conformance	Non-conformance	Non-conformance	Non-conformance	Non-conformance	Non-conformance	Non-conformance	Non-conformance	Non-conformance	Non-conformance	Non-conformance	Non-conformance	Non-conformance	Non-conformance	Non-conformance	Non-conformance	Non-conformance	Non-conformance	0	0	0	0	0	0
female	Less than 20 years old	Non-medical major	urban	Less than 2	normal	yes	yes	1	Contact transmission	Ordinary mask	Often in line with	Often in line with	Sometimes in line with	Often in line with	Sometimes in line with	Sometimes in line with	Non-conformance	often in line with	often in line with	Non-conformance	Sometimes in line with	Sometimes in line with	Sometimes in line with	always in line with	Non-conformance	Sometimes in line with	Non-conformance	often in line with	Sometimes in line with	Non-conformance	Sometimes in line with	24	14	10	2	2	1
female	More than 20 years old	Non-medical major	rural	Less than 2	normal	no	no	2	Contact transmission	N95 mask	Sometimes in line with	Often in line with	Sometimes in line with	Non-conformance	Sometimes in line with	Sometimes in line with	Sometimes in line with	Non-conformance	often in line with	Non-conformance	Non-conformance	Non-conformance	Sometimes in line with	Non-conformance	Non-conformance	Sometimes in line with	Non-conformance	Non-conformance	Sometimes in line with	Non-conformance	Non-conformance	4	12	8	0	2	0
female	More than 20 years old	Non-medical major	urban	Less than 2	great	no	no	3	Airborne transmission	Ordinary mask	Sometimes in line with	always in line with	Non-conformance	Sometimes in line with	Sometimes in line with	Sometimes in line with	often in line with	often in line with	often in line with	Sometimes in line with	Sometimes in line with	often in line with	Non-conformance	Non-conformance	Non-conformance	Non-conformance	Non-conformance	Sometimes in line with	Sometimes in line with	Sometimes in line with	Non-conformance	16	20	4	1	2	0
female	More than 20 years old	Non-medical major	rural	Less than 2	normal	no	no	3	Airborne transmission	N95 mask	Sometimes in line with	Non-conformance	Sometimes in line with	Non-conformance	Non-conformance	Non-conformance	Non-conformance	Sometimes in line with	Sometimes in line with	Sometimes in line with	Sometimes in line with	Sometimes in line with	Sometimes in line with	Sometimes in line with	Non-conformance	Non-conformance	Non-conformance	Non-conformance	Sometimes in line with	Non-conformance	Non-conformance	10	4	6	0	0	0
female	Less than 20 years old	Non-medical major	urban	Less than 2	normal	no	no	3	Airborne transmission	Isolated at home	Non-conformance	Non-conformance	Sometimes in line with	Non-conformance	alawys in line with	Non-conformance	Sometimes in line with	Non-conformance	Sometimes in line with	Sometimes in line with	Non-conformance	Non-conformance	Sometimes in line with	Non-conformance	Non-conformance	Sometimes in line with	Non-conformance	Non-conformance	Non-conformance	Non-conformance	Non-conformance	0	4	14	0	0	2
female	Less than 20 years old	Non-medical major	rural	More than 2	great	no	no	2	Airborne transmission	Isolated at home	Non-conformance	Non-conformance	Non-conformance	Non-conformance	Non-conformance	Non-conformance	Non-conformance	Non-conformance	Non-conformance	Non-conformance	Non-conformance	Non-conformance	Non-conformance	Non-conformance	Non-conformance	Non-conformance	Non-conformance	Non-conformance	Non-conformance	Non-conformance	Non-conformance	0	0	0	0	0	0
female	More than 20 years old	Medical major	rural	More than 2	normal	no	yes	3	Contact transmission	Ordinary mask	Sometimes in line with	Non-conformance	Non-conformance	Sometimes in line with	Non-conformance	Non-conformance	Non-conformance	Non-conformance	Sometimes in line with	Non-conformance	Non-conformance	Non-conformance	Sometimes in line with	Sometimes in line with	Non-conformance	Non-conformance	Non-conformance	Sometimes in line with	Non-conformance	Non-conformance	Non-conformance	6	4	2	0	0	0
female	Less than 20 years old	Non-medical major	rural	More than 2	normal	no	no	3	Airborne transmission	N95 mask	Often in line with	Sometimes in line with	Sometimes in line with	Sometimes in line with	Often in line with	Sometimes in line with	Sometimes in line with	Sometimes in line with	often in line with	Sometimes in line with	Sometimes in line with	Sometimes in line with	Sometimes in line with	Sometimes in line with	Sometimes in line with	Non-conformance	Non-conformance	Non-conformance	Non-conformance	Non-conformance	Non-conformance	14	12	10	1	2	1
male	Less than 20 years old	Non-medical major	urban	Less than 2	great	no	no	2	Contact transmission	Isolated at home	Sometimes in line with	Sometimes in line with	Often in line with	Sometimes in line with	Sometimes in line with	Non-conformance	Non-conformance	often in line with	Sometimes in line with	often in line with	Sometimes in line with	always in line with	Sometimes in line with	Non-conformance	Non-conformance	Sometimes in line with	Non-conformance	Non-conformance	Sometimes in line with	Non-conformance	Non-conformance	14	8	14	1	1	2
male	More than 20 years old	Non-medical major	urban	Less than 2	great	no	no	3	Airborne transmission	Isolated at home	Sometimes in line with	Non-conformance	Non-conformance	Non-conformance	Sometimes in line with	Non-conformance	Sometimes in line with	Non-conformance	Sometimes in line with	Non-conformance	Non-conformance	Non-conformance	Non-conformance	Non-conformance	Non-conformance	Non-conformance	Non-conformance	Non-conformance	Non-conformance	Non-conformance	Non-conformance	2	4	2	0	0	0
male	Less than 20 years old	Non-medical major	rural	Less than 2	normal	no	no	2	Airborne transmission	Ordinary mask	Sometimes in line with	Sometimes in line with	Sometimes in line with	Sometimes in line with	Sometimes in line with	Sometimes in line with	Sometimes in line with	Sometimes in line with	Non-conformance	Non-conformance	Non-conformance	Sometimes in line with	Non-conformance	often in line with	Non-conformance	Non-conformance	Non-conformance	Sometimes in line with	Sometimes in line with	Non-conformance	Non-conformance	14	8	4	1	1	0
female	More than 20 years old	Non-medical major	rural	Less than 2	great	no	no	1	Contact transmission	Isolated at home	Non-conformance	Non-conformance	Non-conformance	Non-conformance	Non-conformance	Non-conformance	Non-conformance	Non-conformance	Non-conformance	Non-conformance	Sometimes in line with	Non-conformance	Non-conformance	Non-conformance	Non-conformance	Non-conformance	Non-conformance	Non-conformance	Non-conformance	Non-conformance	Non-conformance	2	0	0	0	0	0
female	Less than 20 years old	Non-medical major	urban	Less than 2	normal	no	yes	3	Airborne transmission	Ordinary mask	Non-conformance	Non-conformance	Non-conformance	Non-conformance	Sometimes in line with	Non-conformance	Non-conformance	Sometimes in line with	Sometimes in line with	Non-conformance	Non-conformance	Non-conformance	Non-conformance	Non-conformance	Non-conformance	Non-conformance	Non-conformance	Non-conformance	Non-conformance	Non-conformance	Non-conformance	2	2	2	0	0	0
female	Less than 20 years old	Non-medical major	rural	Less than 2	normal	no	yes	2	Contact transmission	Isolated at home	Non-conformance	Non-conformance	Non-conformance	Non-conformance	Non-conformance	Non-conformance	Non-conformance	Non-conformance	Non-conformance	Non-conformance	Non-conformance	Non-conformance	Non-conformance	Non-conformance	Non-conformance	Non-conformance	Non-conformance	Non-conformance	Non-conformance	Non-conformance	Non-conformance	0	0	0	0	0	0
female	Less than 20 years old	Non-medical major	rural	More than 2	great	no	no	3	Airborne transmission	Isolated at home	Often in line with	Non-conformance	Sometimes in line with	Non-conformance	Non-conformance	Sometimes in line with	Sometimes in line with	often in line with	Sometimes in line with	Sometimes in line with	Sometimes in line with	Sometimes in line with	Sometimes in line with	Sometimes in line with	Sometimes in line with	Sometimes in line with	Non-conformance	Sometimes in line with	Sometimes in line with	Non-conformance	Sometimes in line with	18	8	10	1	1	1
female	Less than 20 years old	Non-medical major	urban	More than 2	normal	yes	no	3	Contact transmission	Isolated at home	Sometimes in line with	Non-conformance	Often in line with	Non-conformance	Sometimes in line with	Non-conformance	Non-conformance	Sometimes in line with	always in line with	often in line with	Sometimes in line with	Sometimes in line with	often in line with	Sometimes in line with	often in line with	Sometimes in line with	Sometimes in line with	Sometimes in line with	Sometimes in line with	Sometimes in line with	Sometimes in line with	12	14	20	1	2	2
[truncated: 4 more rows]
